# Supplementary material for: Synthesis and characterization of cerium doped NiZn nano ferrites as substrate material for multi band MIMO antenna
Source: PLoS One. 2024 Jul 16;19(7):e0305060. doi: 10.1371/journal.pone.0305060 (PMC11251584; doi:10.1371/journal.pone.0305060)
Supplement: S1 File — (ZIP) [file pone.0305060.s001.zip]

Archive with 79 entries (64 files):
- supplementary information files/
- supplementary information files/ANTINA DESIGN  2.jpg
- supplementary information files/ANTINA DESIGN  2.pdf
- supplementary information files/CCL/
- supplementary information files/CCL/CCL.jpg
- supplementary information files/CCL/CCL.opj
- supplementary information files/CCL/CCL.txt
- supplementary information files/Dielectric Properties/
- supplementary information files/Dielectric Properties/complex permeability 2nd paper 20-12-23.opj
- supplementary information files/Dielectric Properties/complex permeability.jpg
- supplementary information files/Dielectric Properties/dielectric and magnetic Loss tangent 2nd paper 20-12-23.opj
- supplementary information files/Dielectric Properties/Loss tangent.jpg
- supplementary information files/Dielectric Properties/permeability real and imag..opj
- supplementary information files/Dielectric Properties/permittivity for 2nd paper.jpg
- supplementary information files/ECC/
- supplementary information files/ECC/ECC.jpg
- supplementary information files/ECC/ECC.opj
- supplementary information files/Efficiency/
- supplementary information files/Efficiency/efficiency.jpg
- supplementary information files/Efficiency/efficiency.opj
- supplementary information files/Gain/
- supplementary information files/Gain/gain.jpg
- supplementary information files/Gain/gain.opj
- supplementary information files/Gain/gain.txt
- supplementary information files/Gain/pic 1.jpg
- supplementary information files/Gain/pic 2.jpg
- supplementary information files/Gain/pic 3.jpg
- supplementary information files/Gain/pic 4.jpg
- supplementary information files/Parametric Analysis/
- supplementary information files/Parametric Analysis/effect of P on graph/
- supplementary information files/Parametric Analysis/effect of P on graph/effect of P on S parameters.jpg
- supplementary information files/Parametric Analysis/effect of P on graph/effect of P on S parameters.opj
- supplementary information files/Parametric Analysis/effect of P on graph/S11-P reduced to 0.1mm.txt
- supplementary information files/Parametric Analysis/effect of P on graph/S11-P reduced to 0.2MM.txt
- supplementary information files/Parametric Analysis/effect of P on graph/S11.txt
- supplementary information files/Parametric Analysis/effect of Q/
- supplementary information files/Parametric Analysis/effect of Q/S11 when Q reduced to 0.2mm.txt
- supplementary information files/Parametric Analysis/effect of Q/S11 when Q reduced to 0.4mm.txt
- supplementary information files/Parametric Analysis/effect of Q/S11 when ture Q reduced to 0.2mm.txt
- supplementary information files/Parametric Analysis/effect of Q/S11.txt
- supplementary information files/Parametric Analysis/effect of Q/When Q changes.jpg
- supplementary information files/Parametric Analysis/effect of Q/when Q changes.opj
- supplementary information files/Parametric Analysis/effect of T/
- supplementary information files/Parametric Analysis/effect of T/S11 when T reduced to 0.2 mm.txt
- supplementary information files/Parametric Analysis/effect of T/S11, when T= reduced to o.4 mm.txt
- supplementary information files/Parametric Analysis/effect of T/S11.txt
- supplementary information files/Parametric Analysis/effect of T/variation of T.opj
- supplementary information files/Parametric Analysis/effect of T/variation with T.jpg
- supplementary information files/S-parameters/
- supplementary information files/S-parameters/S-parameters.jpg
- supplementary information files/S-parameters/S-parameters.opj
- supplementary information files/S-parameters/S11.txt
- supplementary information files/S-parameters/S12.txt
- supplementary information files/S-parameters/S13.txt
- supplementary information files/S-parameters/S14.txt
- supplementary information files/S-parameters/S22.txt
- supplementary information files/S-parameters/S23.txt
- supplementary information files/S-parameters/S24.txt
- supplementary information files/S-parameters/S33.txt
- supplementary information files/S-parameters/S44.txt
- supplementary information files/SEM/
- supplementary information files/SEM/SEM result.tif
- supplementary information files/surface current/
- supplementary information files/surface current/All 4 antennas.jpg
- supplementary information files/surface current/All 4 antennas.png
- supplementary information files/surface current/Antenna 1.png
- supplementary information files/surface current/picture a.png
- supplementary information files/surface current/Presentation1.pptx
- supplementary information files/surface current/raeesb.docx
- supplementary information files/surface current/surface current new picture.png
- supplementary information files/VSM/
- supplementary information files/VSM/VSM-30-10-23.jpg
- supplementary information files/VSM/VSM-8 for 3rd paper-30-10-23.opj
- supplementary information files/XRD/
- supplementary information files/XRD/XRD-2nd paper new graph.opj
- supplementary information files/XRD/xrd-new for ce.jpg
- supplementary information files/XRD/~$CeCoX0.xlsx
- supplementary information files/XRD/~$CeCoX1.xlsx
- supplementary information files/XRD/~$CeCoX3.xlsx
