# Supplementary material for: Synthesis and characterization of cerium doped NiZn nano ferrites as substrate material for multi band MIMO antenna
Source: PLoS One. 2024 Jul 16;19(7):e0305060. doi: 10.1371/journal.pone.0305060 (PMC11251584; doi:10.1371/journal.pone.0305060)
Supplement: S1 File — (ZIP) [file pone.0305060.s001.zip › supplementary information files/CCL/CCL.txt]

2.5	11.52000219
2.5039999	11.20618285
2.5079999	10.91006522
2.5120001	10.63001447
2.516	10.36466317
2.52	10.1127537
2.5239999	9.873248468
2.5280001	9.645191902
2.5320001	9.427740438
2.536	9.2201637
2.54	9.021766135
2.5439999	8.831965888
2.5480001	8.650213102
2.552	8.476016338
2.556	8.308933459
2.5599999	8.148563782
2.5639999	7.99452531
2.5680001	7.8464841
2.572	7.704133541
2.576	7.567179503
2.5799999	7.435363934
2.5840001	7.308441637
2.5880001	7.18618776
2.592	7.068391478
2.596	6.954859082
2.5999999	6.84540796
2.6040001	6.739874578
2.608	6.638094573
2.612	6.539923112
2.6159999	6.445218255
2.6199999	6.353854981
2.6240001	6.265710124
2.628	6.18066444
2.632	6.098612444
2.6359999	6.019449109
2.6400001	5.943079066
2.6440001	5.869407518
2.648	5.798351082
2.652	5.729820661
2.6559999	5.663740405
2.6600001	5.600033989
2.664	5.53862667
2.668	5.479450103
2.6719999	5.422436407
2.6760001	5.367520978
2.6800001	5.314640757
2.684	5.263735625
2.688	5.214743141
2.6919999	5.167610587
2.6960001	5.122276534
2.7	5.07868923
2.704	5.036792535
2.7079999	4.996534641
2.7119999	4.957864508
2.7160001	4.920728019
2.72	4.88507795
2.724	4.850865147
2.7279999	4.81804082
2.7320001	4.786555915
2.7360001	4.756365635
2.74	4.727421791
2.744	4.699680343
2.7479999	4.673092929
2.7520001	4.647618745
2.756	4.623210343
2.76		4.599824921
2.7639999	4.577417285
2.7679999	4.555946473
2.7720001	4.535366094
2.776		4.515634272
2.78		4.496707353
2.7839999	4.478541456
2.7880001	4.461094995
2.7920001	4.444324453
2.796		4.42818469
2.8		4.412636254
2.8039999	4.397632115
2.8080001	4.383131367
2.812		4.369089088
2.816		4.355463573
2.8199999	4.342210311
2.8239999	4.329287002
2.8280001	4.31664954
2.832		4.304255211
2.836		4.292058544
2.8399999	4.280021034
2.8440001	4.26809477
2.848		4.256241241
2.852		4.24441429
2.8559999	4.232574598
2.8599999	4.220680208
2.8640001	4.208688162
2.868		4.19655873
2.872		4.184252499
2.8759999	4.171728232
2.8800001	4.158948768
2.8840001	4.145875441
2.888		4.13247278
2.892		4.118704163
2.8959999	4.104534193
2.9000001	4.089929909
2.904		4.074859757
2.908		4.059292418
2.9119999	4.043198027
2.9159999	4.026549492
2.9200001	4.009320624
2.924		3.991486152
2.928		3.973025535
2.9319999	3.953915214
2.9360001	3.93413871
2.9400001	3.913677405
2.944		3.892516505
2.948		3.870643661
2.9519999	3.848047599
2.9560001	3.824718455
2.96		3.800652192
2.964		3.775841117
2.9679999	3.750284941
2.9719999	3.723981345
2.9760001	3.696932101
2.98		3.669140695
2.984		3.640613564
2.9879999	3.611355216
2.9920001	3.581377411
2.9960001	3.550688602
3		3.519303585
3.0039999	3.487234634
3.0079999	3.454497854
3.0120001	3.421110143
3.016		3.387089788
3.02		3.352455992
3.0239999	3.317229744
3.0280001	3.281432268
3.0320001	3.245087629
3.036		3.208218569
3.04		3.170849182
3.0439999	3.13300318
3.0480001	3.094709258
3.052		3.055989844
3.056		3.016873625
3.0599999	2.97738635
3.0639999	2.937554378
3.0680001	2.897405536
3.072		2.856965797
3.076		2.816262514
3.0799999	2.77532261
3.0840001	2.734173278
3.0880001	2.692840393
3.092		2.651349802
3.096		2.609728097
3.0999999	2.568000085
3.1040001	2.52619137
3.108		2.484326036
3.112		2.442428389
3.1159999	2.40052213
3.1199999	2.35863043
3.1240001	2.316775778
3.128		2.274980168
3.132		2.23326482
3.1359999	2.191649874
3.1400001	2.150156916
3.1440001	2.108804106
3.148		2.067611097
3.152		2.026595541
3.1559999	1.985775827
3.1600001	1.945168063
3.164		1.904789526
3.168		1.864655471
3.1719999	1.824780847
3.1760001	1.78518087
3.1800001	1.74586891
3.184		1.706858882
3.188		1.66816319
3.1919999	1.629793913
3.1960001	1.591763533
3.2		1.554082891
3.204		1.516762154
3.2079999	1.479812019
3.2119999	1.443242011
3.2160001	1.407061609
3.22		1.371278945
3.224		1.335902651
3.2279999	1.300940543
3.2320001	1.266399989
3.2360001	1.232288124
3.24		1.198611624
3.244		1.165376238
3.2479999	1.132588645
3.2520001	1.100253715
3.256		1.068376926
3.26		1.036962988
3.2639999	1.006016615
3.2679999	0.975541765
3.2720001	0.945542784
3.276		0.916023181
3.28		0.886986339
3.2839999	0.858435307
3.2880001	0.830372961
3.2920001	0.802802114
3.296		0.775725378
3.3		0.749144578
3.3039999	0.723061856
3.3080001	0.697479243
3.312		0.672398282
3.316		0.647820155
3.3199999	0.623746337
3.3239999	0.600177992
3.3280001	0.577115993
3.332		0.554561193
3.336		0.532514102
3.3399999	0.510975474
3.3440001	0.489945468
3.348		0.469424534
3.352		0.449412747
3.3559999	0.429910145
3.3599999	0.410916603
3.3640001	0.392432116
3.368		0.374456384
3.372		0.35698908
3.3759999	0.340029762
3.3800001	0.323578051
3.3840001	0.307633339
3.388		0.29219504
3.392		0.277262547
3.3959999	0.26283512
3.4000001	0.248912096
3.404		0.235492704
3.408		0.222576178
3.4119999	0.210161757
3.4159999	0.198248672
3.4200001	0.186836139
3.424		0.175923425
3.428		0.165509818
3.4319999	0.15559462
3.4360001	0.146177254
3.4400001	0.137257099
3.444		0.128833699
3.448		0.120906646
3.4519999	0.113475588
3.4560001	0.106540323
3.46		0.100100706
3.464		0.094156683
3.4679999	0.088708311
3.4719999	0.083755693
3.4760001	0.079298939
3.48		0.075338219
3.484		0.071873606
3.4879999	0.068905082
3.4920001	0.066432429
3.4960001	0.064455159
3.5		0.062972417
3.5039999	0.061982892
3.5079999	0.061484715
3.5120001	0.06147541
3.516		0.061951782
3.52		0.062909935
3.5239999	0.064345254
3.5280001	0.066252399
3.5320001	0.068625386
3.536		0.071457638
3.54		0.074742089
3.5439999	0.078471252
3.5480001	0.082637342
3.552		0.087232354
3.556		0.092248151
3.5599999	0.097676511
3.5639999	0.103509249
3.5680001	0.109738158
3.572		0.116355152
3.576		0.123352229
3.5799999	0.130721467
3.5840001	0.138455112
3.5880001	0.146545448
3.592		0.15498492
3.596		0.163766059
3.5999999	0.172881537
3.6040001	0.182324045
3.608		0.192086381
3.612		0.202161437
3.6159999	0.212542132
3.6199999	0.223221457
3.6240001	0.234192398
3.628		0.245448053
3.632		0.256981446
3.6359999	0.268785727
3.6400001	0.280853946
3.6440001	0.293179255
3.648		0.305754739
3.652		0.318573578
3.6559999	0.331628815
3.6600001	0.344913654
3.664		0.358421063
3.668		0.372144218
3.6719999	0.386076169
3.6760001	0.400209961
3.6800001	0.414538555
3.684		0.42905517
3.688		0.443752683
3.6919999	0.458624156
3.6960001	0.473662536
3.7		0.48886081
3.704		0.504211937
3.7079999	0.519708858
3.7119999	0.535344556
3.7160001	0.551111997
3.72		0.567003917
3.724		0.583013536
3.7279999	0.599133614
3.7320001	0.615357025
3.7360001	0.631676831
3.74		0.648085979
3.744		0.66457739
3.7479999	0.681144034
3.7520001	0.697778918
3.756		0.714475224
3.76		0.731225803
3.7639999	0.748023794
3.7679999	0.764862228
3.7720001	0.781734482
3.776		0.798633642
3.78		0.815552925
3.7839999	0.83248564
3.7880001	0.849425374
3.7920001	0.866365212
3.796		0.883298928
3.8		0.900219799
3.8039999	0.917121799
3.8080001	0.933998627
3.812		0.950843823
3.816		0.967651589
3.8199999	0.984415874
3.8239999	1.001130711
3.8280001	1.01779035
3.832		1.034389052
3.836		1.050921483
3.8399999	1.067382115
3.8440001	1.083765512
3.848		1.100066784
3.852		1.116280474
3.8559999	1.132402168
3.8599999	1.148426803
3.8640001	1.164349949
3.868		1.180167056
3.872		1.19587383
3.8759999	1.211466298
3.8800001	1.226940433
3.8840001	1.242292341
3.888		1.257518436
3.892		1.272615256
3.8959999	1.287579507
3.9000001	1.302408077
3.904		1.317097845
3.908		1.331646595
3.9119999	1.346050976
3.9159999	1.360309499
3.9200001	1.374419382
3.924		1.388378536
3.928		1.402185381
3.9319999	1.415838193
3.9360001	1.429335089
3.9400001	1.442675497
3.944		1.455858168
3.948		1.468881564
3.9519999	1.48174553
3.9560001	1.494449234
3.96		1.506992115
3.964		1.519374509
3.9679999	1.531595705
3.9719999	1.543656131
3.9760001	1.555555884
3.98		1.567295578
3.984		1.578875772
3.9879999	1.590297015
3.9920001	1.601560456
3.9960001	1.612667049
4		1.623617616
4.0040002	1.63441342
4.0079999	1.64505662
4.0120001	1.655548071
4.0159998	1.665889589
4.02		1.676083202
4.0240002	1.68613012
4.0279999	1.696033191
4.0320001	1.705793587
4.0359998	1.71541427
4.04		1.72489721
4.0440001	1.734244633
4.0479999	1.743458789
4.052		1.752542363
4.0560002	1.761497881
4.0599999	1.770327838
4.0640001	1.779034863
4.0679998	1.787621579
4.072		1.796090704
4.0760002	1.804444789
4.0799999	1.812687304
4.0840001	1.820820175
4.0879998	1.828846434
4.092		1.836768904
4.0960002	1.844590198
4.0999999	1.852313707
4.1040001	1.859941166
4.1079998	1.867476271
4.112		1.874921364
4.1160002	1.882279241
4.1199999	1.889552401
4.1240001	1.896743574
4.1279998	1.903855485
4.132		1.910891048
4.1360002	1.917851533
4.1399999	1.924740566
4.1440001	1.931560528
4.1479998	1.938313325
4.152		1.945001381
4.1560001	1.951627164
4.1599998	1.958192278
4.164		1.96469896
4.1680002	1.951150006
4.1719999	1.947546468
4.1760001	1.933891027
4.1799998	1.92184756
4.184		1.916429628
4.1880002	1.902627003
4.1919999	1.898779231
4.1960001	1.884887051
4.1999998	1.870952114
4.204		1.866975194
4.2080002	1.85295857
4.2119999	1.84890244
4.2160001	1.834808559
4.2199998	1.82067721
4.224		1.816509934
4.2280002	1.802306508
4.2319999	1.798068567
4.2360001	1.783796422
4.2399998	1.7794905
4.244		1.765151127
4.2480001	1.750779463
4.2519999	1.746374536
4.256		1.731937411
4.2600002	1.727467635
4.2639999	1.712966102
4.2680001	1.708431341
4.2719998	1.693864876
4.276		1.689265543
4.2800002	1.674633225
4.2839999	1.669967122
4.2880001	1.655268172
4.2919998	1.640535124
4.296		1.635766815
4.3000002	1.620963785
4.3039999	1.616124901
4.3079996	1.601249597
4.3119998	1.596336812
4.3160005	1.581386098
4.3200002	1.57639663
4.3239999	1.561367491
4.3280001	1.556296914
4.3320003	1.541186139
4.336		1.536031805
4.3399997	1.520834254
4.3439999	1.515592366
4.348		1.500304602
4.3520002	1.514970166
4.3559999	1.4958805
4.3600001	1.484156903
4.3640003	1.478675388
4.368		1.463143525
4.3719997	1.45755896
4.3759999	1.44192075
4.3800001	1.436228138
4.3839998	1.420480007
4.3879995	1.414675338
4.3920002	1.408812617
4.3960004	1.392890426
4.4000001	1.386908961
4.4039998	1.370865526
4.408		1.364760344
4.4120002	1.3568591997
4.4159999	1.342359299
4.4199996	1.336061282
4.4239998	1.329697861
4.4280005	1.313266563
4.4320002	1.306768053
4.4359999	1.290200279
4.4400001	1.283563807
4.4440002	1.276856409
4.448		1.260078662
4.4519997	1.253228793
4.4559999	1.246306459
4.46		1.23931172
4.4640002	1.222243768
4.4679999	1.215101455
4.4720001	1.207884861
4.4760003	1.190593789
4.48		1.183228332
4.4839997	1.175786461
4.4879999	1.168270056
4.4920001	1.15067776
4.4959998	1.143009133
4.4999995	1.135265003
4.5040002	1.12744547
4.5080004	1.119549795
4.5120001	1.10157785
4.5159998	1.093530878
4.52		1.085408084
4.5240002	1.077210599
4.5279999	1.068937954
4.5319996	1.050590461
4.5359998	1.042168955
4.5400004	1.033673848
4.5440001	0.995105736
4.5479999	0.9864391
4.552		0.977750696
4.5560002	0.968965956
4.5599999	0.95010997
4.5639997	0.941183712
4.5679998	0.932187923
4.572		0.923123092
4.5760002	0.913990522
4.5799999	0.904790344
4.5840001	0.895524197
4.5880003	0.8861926
4.592		0.876795665
4.5959997	0.867335423
4.5999999	0.857812573
4.6040001	0.848227576
4.6079998	0.838581883
4.6119995	0.82887596
4.6160002	0.819111176
4.6200004	0.809288327
4.6240001	0.799407969
4.6279998	0.789471972
4.632		0.779481192
4.6360002	0.769436056
4.6399999	0.759337782
4.6439996	0.749187287
4.6479998	0.738985768
4.6520004	0.728734142
4.6560001	0.71843332
4.6599998	0.708083305
4.664		0.697686798
4.6680002	0.687243434
4.6719999	0.676753918
4.6759996	0.666219301
4.6799998	0.655640882
4.6840005	0.635018995
4.6880002	0.614354906
4.6919999	0.593648498
4.6960001	0.572900626
4.7000003	0.552112145
4.704		0.531283749
4.7079997	0.510415623
4.7119999	0.49950854
4.7160001	0.478562722
4.7199998	0.45757893
4.724		0.436557079
4.7280002	0.415498457
4.7320004	0.394401706
4.7360001	0.373268933
4.7399998	0.35209817
4.744		0.33089158
4.7480001	0.319647818
4.7519999	0.298367957
4.7559996	0.277051426
4.7600002	0.255697904
4.7640004	0.234307498
4.7680001	0.212880148
4.7719998	0.191415016
4.776		0.17991319
4.7800002	0.158372665
4.7839999	0.136793526
4.7879996	0.105175767
4.7919998	0.093519029
4.7960005	0.061822368
4.8000002	0.05008475
4.8039999	0.048305948
4.8080001	0.046485523
4.8120003	0.044621922
4.816		0.042715298
4.8199997	0.040764188
4.8239999	0.038767599
4.8280001	0.036725001
4.8319998	0.034635578
4.836		0.036497641
4.8400002	0.038310491
4.8440003	0.040073051
4.848		0.042783767
4.8519998	0.0443442651
4.8559999	0.04604699
4.8600001	0.0480731245
4.8639998	0.0506090174
4.8679996	0.052352609
4.8720002	0.0540903263
4.8760004	0.056822048
4.8800001	0.05876359
4.8839998	0.0602669179
4.888		0.0629798126
4.8920002	0.064686146
4.8959999	0.0663858439
4.8999996	0.0680787526
4.9039998	0.0707646402
4.9080005	0.0724434821
4.9120002	0.0741151553
4.9159999	0.0767794463
4.9200001	0.0784362962
4.9240003	0.0800855253
4.928		0.0827270342
4.9319997	0.0843606746
4.9359999	0.0869863258
4.9400001	0.0886039024
4.9439998	0.090213292
4.948		0.0928143305
4.9520001	0.094406934
4.9560003	0.0969909868
4.96		0.0985664194
4.9639997	0.101330528
4.9679999	0.1026909029
4.9720001	0.1042398086
4.9759998	0.10670779779
4.9799995	0.108713105971
4.9840002	0.110323104
4.9880004	0.13733447942
4.9920001	0.15748480338
4.9959998	0.17753419097
5		0.19768264236
5.0040002	0.21773015907
5.0079999	0.22787672573
5.0119996	0.24792235043
5.0159998	0.26806702803
5.0200005	0.2880107523
5.0240002	0.3081535313
5.0279999	0.32829536164
5.0320001	0.3483362491
5.0360003	0.36847618691
5.04		0.385151888
5.0439997	0.40865325496
5.0479999	0.42879038016
5.052		0.44882658441
5.0560002	0.4689618674
5.0599999	0.48909623755
5.0640001	0.50912970365
5.0680003	0.52926227081
5.072		0.54939395265
5.0759997	0.56942476108
5.0799999	0.58955470371
5.0840001	0.60968379251
5.0879998	0.62971204427
5.0919995	0.64983947376
5.0960002	0.66996608526
5.1000004	0.68029190514
5.1040001	0.70031694912
5.1079998	0.72044122392
5.112		0.74056476014
5.1160002	0.76068756747
5.1199999	0.78070967196
5.1239996	0.8008310872
5.1279998	0.82095183469
5.1320004	0.84107194151
5.1360002	0.86119142144
5.1399999	0.88121030217
5.1440001	0.90132860487
5.1480002	0.92144635362
5.152		0.94156357126
5.1559997	0.96168028442
5.1599998	0.9817965172
5.164		1.00122966
5.1680002	1.022764857
5.1719999	1.04204259711
5.1760001	1.06215717025
5.1800003	1.08227139454
5.184		1.10238530374
5.1879997	1.12249891963
5.1919999	1.14251226742
5.1960001	1.16262538252
5.1999998	1.18273829173
5.2039995	1.20285102348
5.2080002	1.22296360445
5.2120004	1.24307606827
5.2160001	1.26318844212
5.2199998	1.28320075251
5.224		1.30331303298
5.2280002	1.32342530859
5.2319999	1.343761688
5.2359996	1.364998287
5.2399998	1.376243203
5.2440004	1.387499854
5.2480001	1.398770922
5.2519999	1.40005947
5.256		1.411368233
5.2600002	1.422700475
5.2639999	1.434058554
5.2679996	1.445445837
5.2719998	1.45686415
5.276		1.468317496
5.2800002	1.479807812
5.2839999	1.481337951
5.2880001	1.492911011
5.2920003	1.504529094
5.296		1.516195279
5.2999997	1.527911566
5.3039999	1.539680915
5.3080001	1.541505857
5.3119998	1.553388454
5.3159995	1.565331284
5.3200002	1.57336581
5.3240004	1.589406696
5.3280001	1.591544151
5.3319998	1.603750666
5.336		1.616028388
5.3400002	1.628379712
5.3439999	1.630805918
5.3479996	1.64330973
5.3520002	1.655892905
5.3560004	1.668556628
5.3600001	1.671303382
5.3639998	1.684134086
5.368		1.697051214
5.3720002	1.700055588
5.3759999	1.713148832
5.3799996	1.726332298
5.3839998	1.739607781
5.3880005	1.742975896
5.3920002	1.756438287
5.3959999	1.769995846
5.4000001	1.773649656
5.4040003	1.787400242
5.408		1.791249129
5.4119997	1.805196806
5.4159999	1.819243961
5.4200001	1.823391377
5.4239998	1.837639114
5.428		1.841988378
5.4320002	1.856439194
5.4360003	1.860992041
5.4400001	1.875646729
5.4439998	1.880403772
5.448		1.895263322
5.4520001	1.900225469
5.4559999	1.915289557
5.4599996	1.920455843
5.4640002	1.935723996
5.4680004	1.941093662
5.4720001	1.956564712
5.4759998	1.962136064
5.48		1.977807719
5.4840002	1.983578866
5.4879999	1.999448943
5.4919996	2.0054165
5.4959998	2.02301481393
5.5000005	2.04317642226
5.5040002	2.06323898215
5.5079999	2.08330248312
5.5120001	2.10346690962
5.5160003	2.123553225179
5.52		2.14369849489
5.5239997	2.16376562577
5.5279999	2.18383363137
5.5320001	2.20390249281
5.5359998	2.22407219409
5.54		2.24414272402
5.5440001	2.26411406023
5.5480003	2.28428618318
5.552		2.3043590779
5.5559998	2.32443272431
5.5599999	2.34450710331
5.5640001	2.36468218841
5.5679998	2.38475796573
5.5719995	2.40473441118
5.5760002	2.42481150289
5.5800004	2.44498921688
5.5840001	2.46506753139
5.5879998	2.48514642271
5.592		2.50522586827
5.5960002	2.520584255
5.5999999	2.548631732
5.6039996	2.556727243
5.6079998	2.5648681
5.6120005	2.573051656
5.6160002	2.581275418
5.6199999	2.599536763
5.6240001	2.607832722
5.6280003	2.606161261
5.632		2.614519088
5.6359997	2.622903689
5.6399999	2.631312037
5.6440001	2.649742279
5.6479998	2.658190994
5.652		2.666655588
5.6560001	2.675133259
5.6600003	2.683621587
5.664		2.692117252
5.6679997	2.700618169
5.6719999	2.719121185
5.6760001	2.727623743
5.6799998	2.736123498
5.6839995	2.744617174
5.6880002	2.75310253
5.6920004	2.761576908
5.6960001	2.770037581
5.6999998	2.788482089
5.704		2.796908092
5.7080002	2.805313019
5.7119999	2.813694348
5.7159996	2.822049519
5.7199998	2.830376503
5.7240005	2.848672847
5.7280002	2.856936191
5.7319999	2.865164418
5.7360001	2.873355502
5.7400002	2.881507199
5.744		2.899617453
5.7479997	2.907684598
5.7519999	2.915706167
5.756		2.923680793
5.7600002	2.931606515
5.7639999	2.949481874
5.7680001	2.957304941
5.7720003	2.965073998
5.776		2.972788022
5.7799997	2.980445445
5.7839999	2.998044807
5.7880001	3.145584908
5.7919998	3.153064353
5.7959995	3.160482614
5.8000002	3.177838362
5.8040004	3.185130549
5.8080001	3.192358211
5.8119998	3.209521113
5.816		3.216618206
5.8200002	3.223648788
5.8239999	3.230612782
5.8279996	3.247509491
5.8319998	3.254338556
5.8360004	3.261099712
5.8400002	3.277793064
5.8439999	3.28441799
5.848		3.290975207
5.8520002	3.307464171
5.8559999	3.313885365
5.8599997	3.320238923
5.8639998	3.336525361
5.868		3.342744979
5.8720002	3.358898186
5.8759999	3.364985602
5.8800001	3.371008084
5.8840003	3.386966068
5.888		3.392860661
5.8919997	3.408692358
5.8959999	3.414462333
5.9000001	3.420171569
5.9039998	3.435821444
5.9079995	3.441412601
5.9120002	3.456946363
5.9160004	3.462424243
5.9200001	3.47784762
5.9239998	3.473217621
5.928		3.488535688
5.9320002	3.493803609
5.9359999	3.509022775
5.9399996	3.514194703
5.9439998	3.529321167
5.9480004	3.534403801
5.9520001 3.549444548
5.9559999	3.554444782
5.96		3.569406868
5.9640002	3.574332109
5.9679999	3.589222733
5.9719996	3.594080831
5.9759998	3.60890783
5.98		3.613705838
5.9840002	3.62847731
5.9879999	3.633223688
5.9920001	3.647947192
5.9960003	3.652650058
6		3.667334132
