# Supplementary material for: Synthesis and characterization of cerium doped NiZn nano ferrites as substrate material for multi band MIMO antenna
Source: PLoS One. 2024 Jul 16;19(7):e0305060. doi: 10.1371/journal.pone.0305060 (PMC11251584; doi:10.1371/journal.pone.0305060)
Supplement: S1 File — (ZIP) [file pone.0305060.s001.zip › supplementary information files/Gain/gain.txt]

        Frequency / GHz                Gain (IEEE),3D,Max. Value (Solid Angle)/real
----------------------------------------------------------------------
                     2.5                      -13.522726
                       3                       -3.698682
                     3.5                      2.9036547
                       4                      -7.9790595
                     4.5                      -2.4217017
                     4.8                      2.4652264
                     4.9                      -4.4109053
                       6                      -7.8809186
