# Supplementary material for: Synthesis and characterization of cerium doped NiZn nano ferrites as substrate material for multi band MIMO antenna
Source: PLoS One. 2024 Jul 16;19(7):e0305060. doi: 10.1371/journal.pone.0305060 (PMC11251584; doi:10.1371/journal.pone.0305060)
Supplement: S1 File — (ZIP) [file pone.0305060.s001.zip › supplementary information files/Parametric Analysis/effect of P on graph/S11-P reduced to 0.1mm.txt]

        Frequency / GHz                S1,1/abs,dB
----------------------------------------------------------------------
                     2.5                      -0.3449194
                   2.504                     -0.34516781
                   2.508                      -0.3454565
                   2.512                     -0.34578469
                   2.516                     -0.34615161
                    2.52                     -0.34655651
                   2.524                     -0.34699862
                   2.528                      -0.3474772
                   2.532                     -0.34799153
                   2.536                     -0.34854086
                    2.54                     -0.34912448
                   2.544                     -0.34974167
                   2.548                     -0.35039174
                   2.552                       -0.351074
                   2.556                     -0.35178775
                    2.56                     -0.35253231
                   2.564                     -0.35330704
                   2.568                     -0.35411125
                   2.572                     -0.35494431
                   2.576                     -0.35580558
                    2.58                     -0.35669442
                   2.584                     -0.35761021
                   2.588                     -0.35855233
                   2.592                     -0.35952019
                   2.596                     -0.36051319
                     2.6                     -0.36153074
                   2.604                     -0.36257226
                   2.608                      -0.3636372
                   2.612                     -0.36472498
                   2.616                     -0.36583507
                    2.62                     -0.36696692
                   2.624                     -0.36812001
                   2.628                     -0.36929381
                   2.632                     -0.37048781
                   2.636                     -0.37170152
                    2.64                     -0.37293444
                   2.644                     -0.37418609
                   2.648                       -0.375456
                   2.652                     -0.37674371
                   2.656                     -0.37804877
                    2.66                     -0.37937074
                   2.664                     -0.38070917
                   2.668                     -0.38206367
                   2.672                      -0.3834338
                   2.676                     -0.38481917
                    2.68                      -0.3862194
                   2.684                     -0.38763409
                   2.688                     -0.38906288
                   2.692                     -0.39050541
                   2.696                     -0.39196134
                     2.7                     -0.39343031
                   2.704                     -0.39491202
                   2.708                     -0.39640613
                   2.712                     -0.39791235
                   2.716                     -0.39943038
                    2.72                     -0.40095993
                   2.724                     -0.40250074
                   2.728                     -0.40405255
                   2.732                      -0.4056151
                   2.736                     -0.40718816
                    2.74                     -0.40877151
                   2.744                     -0.41036493
                   2.748                     -0.41196822
                   2.752                     -0.41358118
                   2.756                     -0.41520366
                    2.76                     -0.41683547
                   2.764                     -0.41847648
                   2.768                     -0.42012654
                   2.772                     -0.42178552
                   2.776                     -0.42345332
                    2.78                     -0.42512984
                   2.784                       -0.426815
                   2.788                     -0.42850872
                   2.792                     -0.43021094
                   2.796                     -0.43192163
                     2.8                     -0.43364077
                   2.804                     -0.43536833
                   2.808                     -0.43710433
                   2.812                     -0.43884878
                   2.816                     -0.44060171
                    2.82                     -0.44236319
                   2.824                     -0.44413328
                   2.828                     -0.44591206
                   2.832                     -0.44769964
                   2.836                     -0.44949614
                    2.84                      -0.4513017
                   2.844                     -0.45311648
                   2.848                     -0.45494064
                   2.852                     -0.45677439
                   2.856                     -0.45861795
                    2.86                     -0.46047155
                   2.864                     -0.46233545
                   2.868                     -0.46420993
                   2.872                     -0.46609529
                   2.876                     -0.46799185
                    2.88                     -0.46989996
                   2.884                        -0.47182
                   2.888                     -0.47375236
                   2.892                     -0.47569746
                   2.896                     -0.47765576
                     2.9                     -0.47962772
                   2.904                     -0.48161385
                   2.908                     -0.48361468
                   2.912                     -0.48563077
                   2.916                     -0.48766272
                    2.92                     -0.48971115
                   2.924                     -0.49177672
                   2.928                      -0.4938601
                   2.932                     -0.49596204
                   2.936                     -0.49808328
                    2.94                     -0.50022463
                   2.944                     -0.50238693
                   2.948                     -0.50457103
                   2.952                     -0.50677787
                   2.956                     -0.50900841
                    2.96                     -0.51126363
                   2.964                      -0.5135446
                   2.968                     -0.51585241
                   2.972                      -0.5181882
                   2.976                     -0.52055318
                    2.98                     -0.52294858
                   2.984                     -0.52537571
                   2.988                     -0.52783593
                   2.992                     -0.53033067
                   2.996                     -0.53286139
                       3                     -0.53542966
                   3.004                     -0.53803707
                   3.008                     -0.54068531
                   3.012                     -0.54337613
                   3.016                     -0.54611135
                    3.02                     -0.54889288
                   3.024                     -0.55172271
                   3.028                      -0.5546029
                   3.032                     -0.55753562
                   3.036                      -0.5605231
                    3.04                      -0.5635677
                   3.044                     -0.56667185
                   3.048                     -0.56983812
                   3.052                     -0.57306914
                   3.056                      -0.5763677
                    3.06                     -0.57973667
                   3.064                     -0.58317907
                   3.068                     -0.58669804
                   3.072                     -0.59029685
                   3.076                     -0.59397892
                    3.08                      -0.5977478
                   3.084                     -0.60160721
                   3.088                     -0.60556104
                   3.092                     -0.60961332
                   3.096                     -0.61376827
                     3.1                     -0.61803031
                   3.104                     -0.62240403
                   3.108                     -0.62689423
                   3.112                     -0.63150593
                   3.116                     -0.63624436
                    3.12                     -0.64111501
                   3.124                     -0.64612357
                   3.128                     -0.65127604
                   3.132                     -0.65657864
                   3.136                     -0.66203792
                    3.14                     -0.66766068
                   3.144                     -0.67345408
                   3.148                     -0.67942558
                   3.152                     -0.68558298
                   3.156                     -0.69193448
                    3.16                     -0.69848862
                   3.164                     -0.70525436
                   3.168                      -0.7122411
                   3.172                     -0.71945867
                   3.176                     -0.72691736
                    3.18                     -0.73462798
                   3.184                     -0.74260184
                   3.188                     -0.75085082
                   3.192                     -0.75938736
                   3.196                     -0.76822453
                     3.2                     -0.77737604
                   3.204                     -0.78685629
                   3.208                     -0.79668038
                   3.212                     -0.80686419
                   3.216                     -0.81742442
                    3.22                     -0.82837858
                   3.224                     -0.83974511
                   3.228                     -0.85154341
                   3.232                     -0.86379386
                   3.236                     -0.87651792
                    3.24                     -0.88973819
                   3.244                     -0.90347846
                   3.248                     -0.91776379
                   3.252                     -0.93262057
                   3.256                     -0.94807663
                    3.26                     -0.96416133
                   3.264                      -0.9809056
                   3.268                     -0.99834211
                   3.272                      -1.0165053
                   3.276                      -1.0354316
                    3.28                      -1.0551594
                   3.284                      -1.0757292
                   3.288                      -1.0971841
                   3.292                      -1.1195694
                   3.296                       -1.142933
                     3.3                      -1.1673257
                   3.304                      -1.1928012
                   3.308                      -1.2194163
                   3.312                      -1.2472314
                   3.316                      -1.2763101
                    3.32                      -1.3067201
                   3.324                      -1.3385331
                   3.328                      -1.3718251
                   3.332                      -1.4066766
                   3.336                      -1.4431732
                    3.34                      -1.4814058
                   3.344                      -1.5214707
                   3.348                      -1.5634704
                   3.352                      -1.6075137
                   3.356                      -1.6537162
                    3.36                      -1.7022009
                   3.364                      -1.7530986
                   3.368                      -1.8065483
                   3.372                      -1.8626979
                   3.376                      -1.9217051
                    3.38                      -1.9837375
                   3.384                      -2.0489736
                   3.388                      -2.1176037
                   3.392                      -2.1898304
                   3.396                      -2.2658696
                     3.4                      -2.3459516
                   3.404                      -2.4303217
                   3.408                      -2.5192416
                   3.412                      -2.6129906
                   3.416                      -2.7118664
                    3.42                      -2.8161869
                   3.424                      -2.9262914
                   3.428                      -3.0425419
                   3.432                      -3.1653254
                   3.436                      -3.2950551
                    3.44                      -3.4321723
                   3.444                       -3.577149
                   3.448                      -3.7304896
                   3.452                      -3.8927337
                   3.456                      -4.0644585
                    3.46                      -4.2462819
                   3.464                      -4.4388653
                   3.468                      -4.6429174
                   3.472                      -4.8591973
                   3.476                      -5.0885187
                    3.48                      -5.3317541
                   3.484                      -5.5898385
                   3.488                      -5.8637743
                   3.492                       -6.154635
                   3.496                      -6.4635687
                     3.5                      -6.7918003
                   3.504                      -7.1406317
                   3.508                      -7.5114378
                   3.512                      -7.9056564
                   3.516                      -8.3247676
                    3.52                      -8.7702568
                   3.524                      -9.2435513
                   3.528                      -9.7459147
                   3.532                      -10.278277
                   3.536                      -10.840962
                    3.54                      -11.433261
                   3.544                      -12.052777
                   3.548                      -12.694439
                   3.552                      -13.349104
                   3.556                      -14.001714
                    3.56                      -14.629262
                   3.564                      -15.199363
                   3.568                      -15.671118
                   3.572                      -16.000442
                   3.576                      -16.150653
                    3.58                      -16.104792
                   3.584                      -15.872332
                   3.588                      -15.485289
                   3.592                      -14.986703
                   3.596                      -14.418973
                     3.6                       -13.81697
                   3.604                      -13.206114
                   3.608                      -12.603365
                   3.612                        -12.0192
                   3.616                      -11.459552
                    3.62                      -10.927346
                   3.624                      -10.423589
                   3.628                      -9.9481128
                   3.632                      -9.5000568
                   3.636                      -9.0781767
                    3.64                      -8.6810402
                   3.644                      -8.3071465
                   3.648                      -7.9549993
                   3.652                      -7.6231492
                   3.656                      -7.3102175
                    3.66                      -7.0149073
                   3.664                      -6.7360078
                   3.668                      -6.4723942
                   3.672                      -6.2230245
                   3.676                      -5.9869354
                    3.68                      -5.7632372
                   3.684                      -5.5511088
                   3.688                       -5.349792
                   3.692                      -5.1585869
                   3.696                      -4.9768468
                     3.7                      -4.8039741
                   3.704                       -4.639416
                   3.708                       -4.482661
                   3.712                      -4.3332352
                   3.716                      -4.1906991
                    3.72                      -4.0546453
                   3.724                      -3.9246951
                   3.728                       -3.800497
                   3.732                      -3.6817237
                   3.736                      -3.5680708
                    3.74                      -3.4592547
                   3.744                       -3.355011
                   3.748                      -3.2550931
                   3.752                      -3.1592708
                   3.756                      -3.0673289
                    3.76                      -2.9790664
                   3.764                      -2.8942952
                   3.768                       -2.812839
                   3.772                      -2.7345329
                   3.776                      -2.6592223
                    3.78                       -2.586762
                   3.784                      -2.5170158
                   3.788                      -2.4498559
                   3.792                      -2.3851619
                   3.796                      -2.3228208
                     3.8                      -2.2627261
                   3.804                      -2.2047778
                   3.808                      -2.1488812
                   3.812                      -2.0949474
                   3.816                      -2.0428924
                    3.82                      -1.9926368
                   3.824                      -1.9441058
                   3.828                      -1.8972285
                   3.832                      -1.8519378
                   3.836                      -1.8081704
                    3.84                      -1.7658662
                   3.844                      -1.7249683
                   3.848                      -1.6854227
                   3.852                       -1.647178
                   3.856                      -1.6101857
                    3.86                      -1.5743995
                   3.864                      -1.5397753
                   3.868                      -1.5062714
                   3.872                      -1.4738479
                   3.876                      -1.4424668
                    3.88                      -1.4120917
                   3.884                      -1.3826883
                   3.888                      -1.3542235
                   3.892                      -1.3266657
                   3.896                      -1.2999847
                     3.9                      -1.2741517
                   3.904                      -1.2491391
                   3.908                      -1.2249204
                   3.912                      -1.2014703
                   3.916                      -1.1787642
                    3.92                      -1.1567789
                   3.924                       -1.135492
                   3.928                      -1.1148818
                   3.932                      -1.0949275
                   3.936                      -1.0756093
                    3.94                      -1.0569078
                   3.944                      -1.0388046
                   3.948                      -1.0212817
                   3.952                      -1.0043221
                   3.956                     -0.98790899
                    3.96                     -0.97202643
                   3.964                     -0.95665893
                   3.968                     -0.94179154
                   3.972                     -0.92740982
                   3.976                     -0.91349979
                    3.98                     -0.90004796
                   3.984                     -0.88704127
                   3.988                     -0.87446708
                   3.992                     -0.86231316
                   3.996                     -0.85056769
                       4                     -0.83921921
                   4.004                     -0.82825662
                   4.008                     -0.81766919
                   4.012                     -0.80744652
                   4.016                     -0.79757852
                    4.02                     -0.78805546
                   4.024                     -0.77886787
                   4.028                     -0.77000661
                   4.032                     -0.76146281
                   4.036                      -0.7532279
                    4.04                     -0.74529356
                   4.044                     -0.73765175
                   4.048                     -0.73029468
                   4.052                     -0.72321482
                   4.056                     -0.71640488
                    4.06                     -0.70985779
                   4.064                     -0.70356675
                   4.068                     -0.69752516
                   4.072                     -0.69172665
                   4.076                     -0.68616505
                    4.08                     -0.68083444
                   4.084                     -0.67572907
                   4.088                     -0.67084342
                   4.092                     -0.66617214
                   4.096                     -0.66171011
                     4.1                     -0.65745237
                   4.104                     -0.65339416
                   4.108                      -0.6495309
                   4.112                      -0.6458582
                   4.116                     -0.64237184
                    4.12                     -0.63906776
                   4.124                      -0.6359421
                   4.128                     -0.63299114
                   4.132                     -0.63021134
                   4.136                     -0.62759932
                    4.14                     -0.62515185
                   4.144                     -0.62286587
                   4.148                     -0.62073847
                   4.152                     -0.61876688
                   4.156                      -0.6169485
                    4.16                     -0.61528085
                   4.164                     -0.61376164
                   4.168                     -0.61238868
                   4.172                     -0.61115994
                   4.176                     -0.61007353
                    4.18                      -0.6091277
                   4.184                     -0.60832083
                   4.188                     -0.60765145
                   4.192                     -0.60711821
                   4.196                     -0.60671989
                     4.2                     -0.60645542
                   4.204                     -0.60632384
                   4.208                     -0.60632434
                   4.212                     -0.60645622
                   4.216                     -0.60671893
                    4.22                     -0.60711202
                   4.224                      -0.6076352
                   4.228                     -0.60828827
                   4.232                     -0.60907119
                   4.236                     -0.60998402
                    4.24                     -0.61102697
                   4.244                     -0.61220036
                   4.248                     -0.61350464
                   4.252                     -0.61494039
                   4.256                     -0.61650832
                    4.26                     -0.61820925
                   4.264                     -0.62004416
                   4.268                     -0.62201413
                   4.272                     -0.62412038
                   4.276                     -0.62636427
                    4.28                     -0.62874729
                   4.284                     -0.63127106
                   4.288                     -0.63393733
                   4.292                       -0.636748
                   4.296                      -0.6397051
                     4.3                     -0.64281081
                   4.304                     -0.64606744
                   4.308                     -0.64947748
                   4.312                     -0.65304352
                   4.316                     -0.65676834
                    4.32                     -0.66065486
                   4.324                     -0.66470616
                   4.328                     -0.66892549
                   4.332                     -0.67331624
                   4.336                       -0.677882
                    4.34                     -0.68262651
                   4.344                      -0.6875537
                   4.348                     -0.69266769
                   4.352                     -0.69797276
                   4.356                     -0.70347341
                    4.36                     -0.70917432
                   4.364                     -0.71508038
                   4.368                      -0.7211967
                   4.372                     -0.72752858
                   4.376                     -0.73408156
                    4.38                     -0.74086142
                   4.384                     -0.74787415
                   4.388                       -0.755126
                   4.392                     -0.76262348
                   4.396                     -0.77037335
                     4.4                     -0.77838264
                   4.404                     -0.78665866
                   4.408                     -0.79520903
                   4.412                     -0.80404164
                   4.416                      -0.8131647
                    4.42                     -0.82258676
                   4.424                     -0.83231669
                   4.428                     -0.84236371
                   4.432                      -0.8527374
                   4.436                     -0.86344771
                    4.44                     -0.87450499
                   4.444                     -0.88591999
                   4.448                     -0.89770388
                   4.452                     -0.90986827
                   4.456                     -0.92242522
                    4.46                     -0.93538728
                   4.464                     -0.94876747
                   4.468                     -0.96257936
                   4.472                     -0.97683703
                   4.476                     -0.99155513
                    4.48                      -1.0067489
                   4.484                      -1.0224342
                   4.488                      -1.0386275
                   4.492                      -1.0553461
                   4.496                      -1.0726077
                     4.5                      -1.0904309
                   4.504                      -1.1088353
                   4.508                      -1.1278409
                   4.512                      -1.1474689
                   4.516                      -1.1677412
                    4.52                      -1.1886808
                   4.524                      -1.2103116
                   4.528                      -1.2326586
                   4.532                      -1.2557479
                   4.536                       -1.279607
                    4.54                      -1.3042645
                   4.544                      -1.3297505
                   4.548                      -1.3560965
                   4.552                      -1.3833357
                   4.556                      -1.4115029
                    4.56                      -1.4406349
                   4.564                      -1.4707704
                   4.568                      -1.5019504
                   4.572                      -1.5342184
                   4.576                      -1.5676205
                    4.58                      -1.6022056
                   4.584                      -1.6380261
                   4.588                      -1.6751378
                   4.592                      -1.7136005
                   4.596                      -1.7534786
                     4.6                      -1.7948413
                   4.604                      -1.8377632
                   4.608                      -1.8823254
                   4.612                      -1.9286155
                   4.616                      -1.9767289
                    4.62                      -2.0267693
                   4.624                      -2.0788498
                   4.628                      -2.1330935
                   4.632                      -2.1896347
                   4.636                      -2.2486196
                    4.64                      -2.3102068
                   4.644                      -2.3745682
                   4.648                      -2.4418892
                   4.652                      -2.5123683
                   4.656                      -2.5862173
                    4.66                      -2.6636594
                   4.664                      -2.7449281
                   4.668                      -2.8302648
                   4.672                      -2.9199157
                   4.676                      -3.0141281
                    4.68                      -3.1131471
                   4.684                      -3.2172111
                   4.688                      -3.3265482
                   4.692                      -3.4413734
                   4.696                      -3.5618861
                     4.7                      -3.6882702
                   4.704                      -3.8206941
                   4.708                      -3.9593143
                   4.712                      -4.1042789
                   4.716                      -4.2557335
                    4.72                      -4.4138275
                   4.724                      -4.5787209
                   4.728                      -4.7505912
                   4.732                      -4.9296394
                   4.736                      -5.1160958
                    4.74                      -5.3102246
                   4.744                      -5.5123272
                   4.748                      -5.7227455
                   4.752                      -5.9418634
                   4.756                      -6.1701083
                    4.76                      -6.4079519
                   4.764                      -6.6559107
                   4.768                      -6.9145469
                   4.772                       -7.184468
                   4.776                      -7.4663272
                    4.78                      -7.7608237
                   4.784                      -8.0687009
                   4.788                      -8.3907457
                   4.792                      -8.7277846
                   4.796                      -9.0806775
                     4.8                      -9.4503082
                   4.804                      -9.8375675
                   4.808                      -10.243328
                   4.812                      -10.668405
                   4.816                      -11.113497
                    4.82                      -11.579096
                   4.824                      -12.065357
                   4.828                      -12.571902
                   4.832                      -13.097546
                   4.836                      -13.639896
                    4.84                      -14.194814
                   4.844                      -14.755695
                   4.848                      -15.312607
                   4.852                      -15.851381
                   4.856                      -16.352959
                    4.86                      -16.793539
                   4.864                      -17.146249
                   4.868                      -17.384906
                   4.872                       -17.48947
                   4.876                      -17.451348
                    4.88                      -17.275965
                   4.884                      -16.981109
                   4.888                      -16.592028
                   4.892                      -16.135801
                   4.896                      -15.637105
                     4.9                        -15.1161
                   4.904                      -14.587993
                   4.908                      -14.063573
                   4.912                      -13.550091
                   4.916                      -13.052153
                    4.92                      -12.572473
                   4.924                       -12.11245
                   4.928                      -11.672604
                   4.932                      -11.252869
                   4.936                       -10.85281
                    4.94                      -10.471762
                   4.944                      -10.108933
                   4.948                      -9.7634621
                   4.952                      -9.4344692
                   4.956                      -9.1210782
                    4.96                      -8.8224362
                   4.964                      -8.5377237
                   4.968                      -8.2661603
                   4.972                      -8.0070078
                   4.976                      -7.7595706
                    4.98                      -7.5231953
                   4.984                      -7.2972691
                   4.988                      -7.0812182
                   4.992                      -6.8745056
                   4.996                      -6.6766288
                       5                      -6.4871175
                   5.004                      -6.3055317
                   5.008                      -6.1314592
                   5.012                       -5.964514
                   5.016                      -5.8043342
                    5.02                      -5.6505803
                   5.024                      -5.5029338
                   5.028                      -5.3610954
                   5.032                      -5.2247837
                   5.036                      -5.0937342
                    5.04                      -4.9676977
                   5.044                      -4.8464397
                   5.048                       -4.729739
                   5.052                      -4.6173869
                   5.056                      -4.5091866
                    5.06                       -4.404952
                   5.064                      -4.3045074
                   5.068                      -4.2076866
                   5.072                      -4.1143321
                   5.076                      -4.0242951
                    5.08                      -3.9374344
                   5.084                      -3.8536163
                   5.088                      -3.7727138
                   5.092                      -3.6946066
                   5.096                      -3.6191803
                     5.1                      -3.5463262
                   5.104                      -3.4759411
                   5.108                      -3.4079268
                   5.112                      -3.3421898
                   5.116                      -3.2786411
                    5.12                       -3.217196
                   5.124                      -3.1577738
                   5.128                      -3.1002972
                   5.132                       -3.044693
                   5.136                      -2.9908908
                    5.14                      -2.9388238
                   5.144                      -2.8884277
                   5.148                      -2.8396414
                   5.152                      -2.7924064
                   5.156                      -2.7466664
                    5.16                      -2.7023677
                   5.164                       -2.659459
                   5.168                      -2.6178907
                   5.172                      -2.5776155
                   5.176                      -2.5385879
                    5.18                      -2.5007641
                   5.184                      -2.4641022
                   5.188                      -2.4285617
                   5.192                      -2.3941037
                   5.196                      -2.3606906
                     5.2                      -2.3282864
                   5.204                      -2.2968561
                   5.208                      -2.2663662
                   5.212                      -2.2367842
                   5.216                      -2.2080786
                    5.22                      -2.1802191
                   5.224                      -2.1531763
                   5.228                      -2.1269218
                   5.232                       -2.101428
                   5.236                      -2.0766683
                    5.24                      -2.0526167
                   5.244                      -2.0292482
                   5.248                      -2.0065383
                   5.252                      -1.9844634
                   5.256                      -1.9630005
                    5.26                      -1.9421272
                   5.264                      -1.9218219
                   5.268                      -1.9020634
                   5.272                      -1.8828312
                   5.276                      -1.8641054
                    5.28                      -1.8458665
                   5.284                      -1.8280957
                   5.288                      -1.8107746
                   5.292                      -1.7938854
                   5.296                      -1.7774108
                     5.3                       -1.761334
                   5.304                      -1.7456384
                   5.308                      -1.7303084
                   5.312                      -1.7153284
                   5.316                      -1.7006836
                    5.32                      -1.6863593
                   5.324                      -1.6723417
                   5.328                      -1.6586171
                   5.332                      -1.6451724
                   5.336                      -1.6319949
                    5.34                      -1.6190724
                   5.344                      -1.6063931
                   5.348                      -1.5939456
                   5.352                       -1.581719
                   5.356                      -1.5697028
                    5.36                       -1.557887
                   5.364                      -1.5462619
                   5.368                      -1.5348184
                   5.372                      -1.5235475
                   5.376                      -1.5124411
                    5.38                      -1.5014909
                   5.384                      -1.4906896
                   5.388                        -1.48003
                   5.392                      -1.4695051
                   5.396                      -1.4591087
                     5.4                      -1.4488348
                   5.404                      -1.4386775
                   5.408                      -1.4286317
                   5.412                      -1.4186924
                   5.416                       -1.408855
                    5.42                      -1.3991151
                   5.424                      -1.3894687
                   5.428                      -1.3799123
                   5.432                      -1.3704424
                   5.436                       -1.361056
                    5.44                      -1.3517502
                   5.444                      -1.3425224
                   5.448                      -1.3333703
                   5.452                      -1.3242919
                   5.456                      -1.3152853
                    5.46                      -1.3063488
                   5.464                      -1.2974811
                   5.468                      -1.2886808
                   5.472                      -1.2799468
                   5.476                      -1.2712783
                    5.48                      -1.2626746
                   5.484                      -1.2541349
                   5.488                      -1.2456588
                   5.492                      -1.2372459
                   5.496                      -1.2288961
                     5.5                       -1.220609
                   5.504                      -1.2123848
                   5.508                      -1.2042233
                   5.512                      -1.1961248
                   5.516                      -1.1880894
                    5.52                      -1.1801172
                   5.524                      -1.1722087
                   5.528                      -1.1643641
                   5.532                      -1.1565838
                   5.536                      -1.1488681
                    5.54                      -1.1412176
                   5.544                      -1.1336326
                   5.548                      -1.1261137
                   5.552                      -1.1186612
                   5.556                      -1.1112756
                    5.56                      -1.1039575
                   5.564                      -1.0967073
                   5.568                      -1.0895255
                   5.572                      -1.0824126
                   5.576                       -1.075369
                    5.58                      -1.0683951
                   5.584                      -1.0614915
                   5.588                      -1.0546584
                   5.592                      -1.0478964
                   5.596                      -1.0412057
                     5.6                      -1.0345868
                   5.604                        -1.02804
                   5.608                      -1.0215656
                   5.612                      -1.0151638
                   5.616                       -1.008835
                    5.62                      -1.0025794
                   5.624                     -0.99639712
                   5.628                     -0.99028848
                   5.632                     -0.98425359
                   5.636                      -0.9782926
                    5.64                     -0.97240563
                   5.644                     -0.96659276
                   5.648                     -0.96085406
                   5.652                     -0.95518958
                   5.656                     -0.94959934
                    5.66                     -0.94408333
                   5.664                     -0.93864154
                   5.668                      -0.9332739
                   5.672                     -0.92798036
                   5.676                     -0.92276082
                    5.68                     -0.91761517
                   5.684                     -0.91254329
                   5.688                     -0.90754503
                   5.692                     -0.90262021
                   5.696                     -0.89776867
                     5.7                     -0.89299019
                   5.704                     -0.88828456
                   5.708                     -0.88365155
                   5.712                      -0.8790909
                   5.716                     -0.87460237
                    5.72                     -0.87018568
                   5.724                     -0.86584053
                   5.728                     -0.86156663
                   5.732                     -0.85736367
                   5.736                     -0.85323132
                    5.74                     -0.84916925
                   5.744                     -0.84517712
                   5.748                     -0.84125458
                   5.752                     -0.83740127
                   5.756                     -0.83361681
                    5.76                     -0.82990084
                   5.764                     -0.82625296
                   5.768                      -0.8226728
                   5.772                     -0.81915994
                   5.776                     -0.81571399
                    5.78                     -0.81233454
                   5.784                     -0.80902118
                   5.788                     -0.80577349
                   5.792                     -0.80259105
                   5.796                     -0.79947343
                     5.8                     -0.79642021
                   5.804                     -0.79343094
                   5.808                     -0.79050521
                   5.812                     -0.78764256
                   5.816                     -0.78484256
                    5.82                     -0.78210477
                   5.824                     -0.77942873
                   5.828                     -0.77681401
                   5.832                     -0.77426017
                   5.836                     -0.77176674
                    5.84                     -0.76933328
                   5.844                     -0.76695934
                   5.848                     -0.76464447
                   5.852                     -0.76238821
                   5.856                     -0.76019012
                    5.86                     -0.75804975
                   5.864                     -0.75596663
                   5.868                     -0.75394033
                   5.872                     -0.75197038
                   5.876                     -0.75005633
                    5.88                     -0.74819774
                   5.884                     -0.74639415
                   5.888                      -0.7446451
                   5.892                     -0.74295016
                   5.896                     -0.74130887
                     5.9                     -0.73972077
                   5.904                     -0.73818542
                   5.908                     -0.73670238
                   5.912                     -0.73527119
                   5.916                     -0.73389141
                    5.92                     -0.73256258
                   5.924                     -0.73128428
                   5.928                     -0.73005603
                   5.932                     -0.72887742
                   5.936                     -0.72774798
                    5.94                     -0.72666728
                   5.944                     -0.72563487
                   5.948                     -0.72465031
                   5.952                     -0.72371316
                   5.956                     -0.72282298
                    5.96                     -0.72197932
                   5.964                     -0.72118175
                   5.968                     -0.72042982
                   5.972                     -0.71972309
                   5.976                     -0.71906113
                    5.98                     -0.71844349
                   5.984                     -0.71786973
                   5.988                     -0.71733942
                   5.992                     -0.71685211
                   5.996                     -0.71640736
                       6                     -0.71600473
                   6.004                     -0.71564378
                   6.008                     -0.71532407
                   6.012                     -0.71504516
                   6.016                      -0.7148066
                    6.02                     -0.71460795
                   6.024                     -0.71444877
                   6.028                     -0.71432862
                   6.032                     -0.71424703
                   6.036                     -0.71420358
                    6.04                     -0.71419781
                   6.044                     -0.71422926
                   6.048                      -0.7142975
                   6.052                     -0.71440207
                   6.056                     -0.71454251
                    6.06                     -0.71471837
                   6.064                     -0.71492919
                   6.068                     -0.71517451
                   6.072                     -0.71545387
                   6.076                     -0.71576681
                    6.08                     -0.71611285
                   6.084                     -0.71649154
                   6.088                      -0.7169024
                   6.092                     -0.71734496
                   6.096                     -0.71781874
                     6.1                     -0.71832326
                   6.104                     -0.71885804
                   6.108                     -0.71942259
                   6.112                     -0.72001643
                   6.116                     -0.72063906
                    6.12                        -0.72129
                   6.124                     -0.72196873
                   6.128                     -0.72267476
                   6.132                     -0.72340758
                   6.136                     -0.72416669
                    6.14                     -0.72495155
                   6.144                     -0.72576167
                   6.148                     -0.72659651
                   6.152                     -0.72745555
                   6.156                     -0.72833826
                    6.16                     -0.72924409
                   6.164                     -0.73017251
                   6.168                     -0.73112297
                   6.172                     -0.73209493
                   6.176                     -0.73308781
                    6.18                     -0.73410107
                   6.184                     -0.73513414
                   6.188                     -0.73618643
                   6.192                     -0.73725739
                   6.196                     -0.73834641
                     6.2                     -0.73945292
                   6.204                     -0.74057632
                   6.208                       -0.741716
                   6.212                     -0.74287136
                   6.216                     -0.74404179
                    6.22                     -0.74522667
                   6.224                     -0.74642538
                   6.228                     -0.74763727
                   6.232                     -0.74886172
                   6.236                     -0.75009808
                    6.24                      -0.7513457
                   6.244                     -0.75260392
                   6.248                     -0.75387207
                   6.252                      -0.7551495
                   6.256                     -0.75643552
                    6.26                     -0.75772945
                   6.264                     -0.75903059
                   6.268                     -0.76033826
                   6.272                     -0.76165175
                   6.276                     -0.76297035
                    6.28                     -0.76429334
                   6.284                        -0.76562
                   6.288                     -0.76694961
                   6.292                     -0.76828142
                   6.296                     -0.76961469
                     6.3                     -0.77094869
                   6.304                     -0.77228264
                   6.308                      -0.7736158
                   6.312                      -0.7749474
                   6.316                     -0.77627666
                    6.32                     -0.77760281
                   6.324                     -0.77892506
                   6.328                     -0.78024264
                   6.332                     -0.78155474
                   6.336                     -0.78286056
                    6.34                     -0.78415931
                   6.344                     -0.78545018
                   6.348                     -0.78673236
                   6.352                     -0.78800504
                   6.356                     -0.78926738
                    6.36                     -0.79051859
                   6.364                     -0.79175783
                   6.368                     -0.79298427
                   6.372                     -0.79419709
                   6.376                     -0.79539546
                    6.38                     -0.79657855
                   6.384                     -0.79774553
                   6.388                     -0.79889556
                   6.392                     -0.80002782
                   6.396                     -0.80114148
                     6.4                      -0.8022357
                   6.404                     -0.80330966
                   6.408                     -0.80436255
                   6.412                     -0.80539353
                   6.416                     -0.80640179
                    6.42                     -0.80738652
                   6.424                     -0.80834692
                   6.428                     -0.80928218
                   6.432                     -0.81019151
                   6.436                     -0.81107414
                    6.44                     -0.81192927
                   6.444                     -0.81275614
                   6.448                     -0.81355401
                   6.452                     -0.81432211
                   6.456                     -0.81505973
                    6.46                     -0.81576613
                   6.464                     -0.81644062
                   6.468                      -0.8170825
                   6.472                      -0.8176911
                   6.476                     -0.81826576
                    6.48                     -0.81880584
                   6.484                     -0.81931072
                   6.488                     -0.81977981
                   6.492                     -0.82021252
                   6.496                     -0.82060831
                     6.5                     -0.82096663
