# Supplementary material for: Synthesis and characterization of cerium doped NiZn nano ferrites as substrate material for multi band MIMO antenna
Source: PLoS One. 2024 Jul 16;19(7):e0305060. doi: 10.1371/journal.pone.0305060 (PMC11251584; doi:10.1371/journal.pone.0305060)
Supplement: S1 File — (ZIP) [file pone.0305060.s001.zip › supplementary information files/Parametric Analysis/effect of P on graph/S11-P reduced to 0.2MM.txt]

        Frequency / GHz                S1,1/abs,dB
----------------------------------------------------------------------
                     2.5                     -0.34768708
                   2.504                     -0.34941878
                   2.508                     -0.35115208
                   2.512                     -0.35288664
                   2.516                     -0.35462214
                    2.52                     -0.35635828
                   2.524                     -0.35809476
                   2.528                     -0.35983127
                   2.532                     -0.36156753
                   2.536                     -0.36330326
                    2.54                     -0.36503818
                   2.544                     -0.36677203
                   2.548                     -0.36850455
                   2.552                      -0.3702355
                   2.556                     -0.37196461
                    2.56                     -0.37369167
                   2.564                     -0.37541645
                   2.568                     -0.37713871
                   2.572                     -0.37885826
                   2.576                     -0.38057489
                    2.58                      -0.3822884
                   2.584                     -0.38399859
                   2.588                      -0.3857053
                   2.592                     -0.38740834
                   2.596                     -0.38910755
                     2.6                     -0.39080277
                   2.604                     -0.39249386
                   2.608                     -0.39418066
                   2.612                     -0.39586304
                   2.616                     -0.39754088
                    2.62                     -0.39921406
                   2.624                     -0.40088247
                   2.628                       -0.402546
                   2.632                     -0.40420456
                   2.636                     -0.40585807
                    2.64                     -0.40750644
                   2.644                     -0.40914961
                   2.648                     -0.41078751
                   2.652                      -0.4124201
                   2.656                     -0.41404731
                    2.66                     -0.41566913
                   2.664                     -0.41728552
                   2.668                     -0.41889647
                   2.672                     -0.42050195
                   2.676                     -0.42210198
                    2.68                     -0.42369656
                   2.684                      -0.4252857
                   2.688                     -0.42686943
                   2.692                     -0.42844779
                   2.696                     -0.43002082
                     2.7                     -0.43158857
                   2.704                     -0.43315111
                   2.708                      -0.4347085
                   2.712                     -0.43626084
                   2.716                     -0.43780821
                    2.72                     -0.43935071
                   2.724                     -0.44088847
                   2.728                     -0.44242159
                   2.732                     -0.44395023
                   2.736                     -0.44547451
                    2.74                      -0.4469946
                   2.744                     -0.44851065
                   2.748                     -0.45002286
                   2.752                     -0.45153141
                   2.756                     -0.45303649
                    2.76                     -0.45453833
                   2.764                     -0.45603714
                   2.768                     -0.45753316
                   2.772                     -0.45902665
                   2.776                     -0.46051786
                    2.78                     -0.46200708
                   2.784                     -0.46349458
                   2.788                     -0.46498067
                   2.792                     -0.46646568
                   2.796                     -0.46794992
                     2.8                     -0.46943375
                   2.804                     -0.47091752
                   2.808                     -0.47240162
                   2.812                     -0.47388643
                   2.816                     -0.47537236
                    2.82                     -0.47685983
                   2.824                     -0.47834929
                   2.828                      -0.4798412
                   2.832                     -0.48133602
                   2.836                     -0.48283426
                    2.84                     -0.48433643
                   2.844                     -0.48584306
                   2.848                      -0.4873547
                   2.852                     -0.48887192
                   2.856                     -0.49039532
                    2.86                     -0.49192552
                   2.864                     -0.49346315
                   2.868                     -0.49500886
                   2.872                     -0.49656335
                   2.876                     -0.49812732
                    2.88                     -0.49970151
                   2.884                     -0.50128666
                   2.888                     -0.50288357
                   2.892                     -0.50449305
                   2.896                     -0.50611594
                     2.9                     -0.50775311
                   2.904                     -0.50940545
                   2.908                     -0.51107389
                   2.912                     -0.51275941
                   2.916                     -0.51446299
                    2.92                     -0.51618567
                   2.924                      -0.5179285
                   2.928                      -0.5196926
                   2.932                      -0.5214791
                   2.936                     -0.52328917
                    2.94                     -0.52512404
                   2.944                     -0.52698498
                   2.948                     -0.52887328
                   2.952                     -0.53079029
                   2.956                     -0.53273741
                    2.96                     -0.53471609
                   2.964                     -0.53672782
                   2.968                     -0.53877415
                   2.972                     -0.54085669
                   2.976                     -0.54297708
                    2.98                     -0.54513704
                   2.984                     -0.54733836
                   2.988                     -0.54958286
                   2.992                     -0.55187246
                   2.996                     -0.55420913
                       3                      -0.5565949
                   3.004                      -0.5590319
                   3.008                     -0.56152232
                   3.012                     -0.56406843
                   3.016                     -0.56667258
                    3.02                     -0.56933722
                   3.024                     -0.57206487
                   3.028                     -0.57485816
                   3.032                      -0.5777198
                   3.036                     -0.58065262
                    3.04                     -0.58365954
                   3.044                      -0.5867436
                   3.048                     -0.58990796
                   3.052                     -0.59315587
                   3.056                     -0.59649075
                    3.06                      -0.5999161
                   3.064                      -0.6034356
                   3.068                     -0.60705304
                   3.072                     -0.61077238
                   3.076                     -0.61459773
                    3.08                     -0.61853335
                   3.084                     -0.62258368
                   3.088                     -0.62675334
                   3.092                     -0.63104713
                   3.096                     -0.63547003
                     3.1                     -0.64002726
                   3.104                     -0.64472421
                   3.108                     -0.64956652
                   3.112                     -0.65456005
                   3.116                     -0.65971091
                    3.12                     -0.66502547
                   3.124                     -0.67051036
                   3.128                     -0.67617249
                   3.132                     -0.68201908
                   3.136                     -0.68805764
                    3.14                     -0.69429602
                   3.144                      -0.7007424
                   3.148                     -0.70740533
                   3.152                     -0.71429374
                   3.156                     -0.72141693
                    3.16                     -0.72878465
                   3.164                     -0.73640707
                   3.168                     -0.74429482
                   3.172                     -0.75245902
                   3.176                     -0.76091131
                    3.18                     -0.76966384
                   3.184                     -0.77872935
                   3.188                     -0.78812117
                   3.192                     -0.79785327
                   3.196                     -0.80794026
                     3.2                     -0.81839746
                   3.204                     -0.82924094
                   3.208                     -0.84048753
                   3.212                      -0.8521549
                   3.216                     -0.86426157
                    3.22                       -0.876827
                   3.224                     -0.88987159
                   3.228                     -0.90341679
                   3.232                     -0.91748512
                   3.236                     -0.93210026
                    3.24                     -0.94728709
                   3.244                     -0.96307178
                   3.248                     -0.97948186
                   3.252                     -0.99654629
                   3.256                      -1.0142956
                    3.26                      -1.0327618
                   3.264                      -1.0519788
                   3.268                      -1.0719823
                   3.272                      -1.0928097
                   3.276                      -1.1145008
                    3.28                      -1.1370973
                   3.284                      -1.1606432
                   3.288                      -1.1851852
                   3.292                      -1.2107725
                   3.296                      -1.2374568
                     3.3                       -1.265293
                   3.304                      -1.2943392
                   3.308                      -1.3246567
                   3.312                      -1.3563102
                   3.316                      -1.3893684
                    3.32                      -1.4239039
                   3.324                      -1.4599935
                   3.328                      -1.4977186
                   3.332                      -1.5371655
                   3.336                      -1.5784256
                    3.34                      -1.6215956
                   3.344                      -1.6667784
                   3.348                      -1.7140828
                   3.352                      -1.7636245
                   3.356                      -1.8155259
                    3.36                      -1.8699174
                   3.364                      -1.9269371
                   3.368                      -1.9867318
                   3.372                      -2.0494573
                   3.376                      -2.1152794
                    3.38                       -2.184374
                   3.384                      -2.2569283
                   3.388                      -2.3331411
                   3.392                       -2.413224
                   3.396                      -2.4974018
                     3.4                      -2.5859137
                   3.404                      -2.6790141
                   3.408                      -2.7769739
                   3.412                      -2.8800809
                   3.416                      -2.9886416
                    3.42                      -3.1029822
                   3.424                      -3.2234496
                   3.428                      -3.3504133
                   3.432                      -3.4842662
                   3.436                      -3.6254268
                    3.44                        -3.77434
                   3.444                      -3.9314797
                   3.448                      -4.0973496
                   3.452                      -4.2724859
                   3.456                      -4.4574585
                    3.46                      -4.6528732
                   3.464                      -4.8593733
                   3.468                      -5.0776418
                   3.472                      -5.3084023
                   3.476                      -5.5524205
                    3.48                      -5.8105048
                   3.484                      -6.0835055
                   3.488                      -6.3723131
                   3.492                      -6.6778538
                   3.496                      -7.0010819
                     3.5                      -7.3429671
                   3.504                      -7.7044742
                   3.508                      -8.0865317
                   3.512                      -8.4899841
                   3.516                      -8.9155212
                    3.52                      -9.3635725
                   3.524                      -9.8341523
                   3.528                      -10.326636
                   3.532                      -10.839438
                   3.536                      -11.369565
                    3.54                      -11.912014
                   3.544                      -12.458997
                   3.548                      -12.999058
                   3.552                      -13.516241
                   3.556                      -13.989701
                    3.56                      -14.394372
                   3.564                      -14.703419
                   3.568                       -14.89271
                   3.572                      -14.946383
                   3.576                      -14.861269
                    3.58                      -14.647823
                   3.584                      -14.327033
                   3.588                      -13.925028
                   3.592                      -13.467925
                   3.596                      -12.978458
                     3.6                      -12.474602
                   3.604                      -11.969583
                   3.608                      -11.472579
                   3.612                      -10.989611
                   3.616                      -10.524382
                    3.62                      -10.078952
                   3.624                      -9.6542546
                   3.628                      -9.2504675
                   3.632                      -8.8672781
                   3.636                      -8.5040643
                    3.64                      -8.1600193
                   3.644                      -7.8342359
                   3.648                      -7.5257623
                   3.652                      -7.2336391
                   3.656                      -6.9569233
                    3.66                      -6.6947028
                   3.664                      -6.4461055
                   3.668                      -6.2103036
                   3.672                      -5.9865162
                   3.676                      -5.7740088
                    3.68                       -5.572093
                   3.684                      -5.3801244
                   3.688                      -5.1975007
                   3.692                      -5.0236596
                   3.696                      -4.8580761
                     3.7                      -4.7002602
                   3.704                      -4.5497549
                   3.708                      -4.4061334
                   3.712                      -4.2689974
                   3.716                      -4.1379752
                    3.72                      -4.0127192
                   3.724                       -3.892905
                   3.728                       -3.778229
                   3.732                      -3.6684074
                   3.736                      -3.5631746
                    3.74                      -3.4622819
                   3.744                      -3.3654965
                   3.748                      -3.2726001
                   3.752                      -3.1833879
                   3.756                      -3.0976681
                    3.76                      -3.0152602
                   3.764                      -2.9359952
                   3.768                       -2.859714
                   3.772                      -2.7862671
                   3.776                      -2.7155139
                    3.78                      -2.6473221
                   3.784                      -2.5815672
                   3.788                      -2.5181319
                   3.792                      -2.4569057
                   3.796                      -2.3977843
                     3.8                      -2.3406695
                   3.804                      -2.2854686
                   3.808                       -2.232094
                   3.812                       -2.180463
                   3.816                      -2.1304976
                    3.82                      -2.0821239
                   3.824                      -2.0352723
                   3.828                      -1.9898765
                   3.832                      -1.9458744
                   3.836                      -1.9032067
                    3.84                      -1.8618174
                   3.844                      -1.8216538
                   3.848                      -1.7826654
                   3.852                      -1.7448049
                   3.856                      -1.7080271
                    3.86                      -1.6722894
                   3.864                      -1.6375512
                   3.868                      -1.6037743
                   3.872                      -1.5709222
                   3.876                      -1.5389605
                    3.88                      -1.5078563
                   3.884                      -1.4775789
                   3.888                      -1.4480986
                   3.892                      -1.4193878
                   3.896                      -1.3914199
                     3.9                      -1.3641701
                   3.904                      -1.3376146
                   3.908                      -1.3117311
                   3.912                      -1.2864983
                   3.916                      -1.2618963
                    3.92                      -1.2379061
                   3.924                        -1.21451
                   3.928                      -1.1916911
                   3.932                      -1.1694336
                   3.936                      -1.1477227
                    3.94                      -1.1265445
                   3.944                       -1.105886
                   3.948                       -1.085735
                   3.952                      -1.0660802
                   3.956                      -1.0469111
                    3.96                      -1.0282181
                   3.964                      -1.0099923
                   3.968                      -0.9922254
                   3.972                     -0.97491015
                   3.976                     -0.95803982
                    3.98                     -0.94160848
                   3.984                     -0.92561085
                   3.988                     -0.91004236
                   3.992                     -0.89489912
                   3.996                     -0.88017789
                       4                     -0.86587607
                   4.004                     -0.85199171
                   4.008                     -0.83852345
                   4.012                     -0.82547057
                   4.016                     -0.81283291
                    4.02                     -0.80061089
                   4.024                     -0.78880548
                   4.028                     -0.77741815
                   4.032                     -0.76645089
                   4.036                     -0.75590617
                    4.04                     -0.74578687
                   4.044                     -0.73609626
                   4.048                     -0.72683801
                   4.052                     -0.71801604
                   4.056                     -0.70963456
                    4.06                     -0.70169795
                   4.064                     -0.69421073
                   4.068                     -0.68717745
                   4.072                     -0.68060267
                   4.076                     -0.67449077
                    4.08                     -0.66884598
                   4.084                     -0.66367217
                   4.088                      -0.6589728
                   4.092                      -0.6547508
                   4.096                      -0.6510084
                     4.1                      -0.6477471
                   4.104                     -0.64496744
                   4.108                     -0.64266893
                   4.112                     -0.64084992
                   4.116                     -0.63950745
                    4.12                     -0.63863714
                   4.124                     -0.63823309
                   4.128                     -0.63828777
                   4.132                     -0.63879192
                   4.136                     -0.63973449
                    4.14                     -0.64110262
                   4.144                     -0.64288154
                   4.148                     -0.64505465
                   4.152                     -0.64760349
                   4.156                     -0.65050782
                    4.16                     -0.65374569
                   4.164                     -0.65729359
                   4.168                     -0.66112654
                   4.172                     -0.66521833
                   4.176                     -0.66954168
                    4.18                     -0.67406849
                   4.184                     -0.67877007
                   4.188                     -0.68361743
                   4.192                     -0.68858153
                   4.196                     -0.69363356
                     4.2                     -0.69874525
                   4.204                     -0.70388912
                   4.208                     -0.70903874
                   4.212                     -0.71416899
                   4.216                     -0.71925629
                    4.22                     -0.72427877
                   4.224                     -0.72921647
                   4.228                     -0.73405149
                   4.232                     -0.73876805
                   4.236                     -0.74335262
                    4.24                     -0.74779393
                   4.244                       -0.752083
                   4.248                      -0.7562131
                   4.252                     -0.76017975
                   4.256                     -0.76398058
                    4.26                     -0.76761533
                   4.264                     -0.77108566
                   4.268                     -0.77439508
                   4.272                     -0.77754882
                   4.276                     -0.78055366
                    4.28                     -0.78341779
                   4.284                     -0.78615071
                   4.288                     -0.78876303
                   4.292                     -0.79126637
                   4.296                     -0.79367322
                     4.3                     -0.79599678
                   4.304                     -0.79825089
                   4.308                     -0.80044987
                   4.312                     -0.80260845
                   4.316                     -0.80474169
                    4.32                     -0.80686484
                   4.324                     -0.80899333
                   4.328                     -0.81114267
                   4.332                     -0.81332841
                   4.336                     -0.81556609
                    4.34                      -0.8178712
                   4.344                     -0.82025914
                   4.348                     -0.82274525
                   4.352                     -0.82534471
                   4.356                      -0.8280726
                    4.36                     -0.83094385
                   4.364                     -0.83397328
                   4.368                     -0.83717557
                   4.372                     -0.84056527
                   4.376                     -0.84415683
                    4.38                     -0.84796461
                   4.384                     -0.85200288
                   4.388                     -0.85628585
                   4.392                     -0.86082768
                   4.396                     -0.86564254
                     4.4                     -0.87074458
                   4.404                     -0.87614798
                   4.408                     -0.88186699
                   4.412                     -0.88791593
                   4.416                     -0.89430923
                    4.42                     -0.90106146
                   4.424                     -0.90818737
                   4.428                     -0.91570187
                   4.432                     -0.92362014
                   4.436                     -0.93195758
                    4.44                     -0.94072991
                   4.444                     -0.94995316
                   4.448                     -0.95964369
                   4.452                     -0.96981827
                   4.456                     -0.98049408
                    4.46                     -0.99168877
                   4.464                      -1.0034205
                   4.468                      -1.0157078
                   4.472                        -1.02857
                   4.476                      -1.0420269
                    4.48                      -1.0560989
                   4.484                      -1.0708071
                   4.488                      -1.0861735
                   4.492                      -1.1022205
                   4.496                      -1.1189717
                     4.5                      -1.1364513
                   4.504                      -1.1546845
                   4.508                      -1.1736974
                   4.512                      -1.1935171
                   4.516                      -1.2141717
                    4.52                      -1.2356907
                   4.524                      -1.2581043
                   4.528                      -1.2814442
                   4.532                      -1.3057435
                   4.536                      -1.3310364
                    4.54                      -1.3573586
                   4.544                      -1.3847473
                   4.548                      -1.4132414
                   4.552                      -1.4428811
                   4.556                      -1.4737087
                    4.56                      -1.5057681
                   4.564                      -1.5391051
                   4.568                      -1.5737676
                   4.572                      -1.6098054
                   4.576                      -1.6472707
                    4.58                      -1.6862179
                   4.584                      -1.7267037
                   4.588                      -1.7687876
                   4.592                      -1.8125316
                   4.596                      -1.8580003
                     4.6                      -1.9052616
                   4.604                      -1.9543863
                   4.608                      -2.0054482
                   4.612                       -2.058525
                   4.616                      -2.1136975
                    4.62                      -2.1710503
                   4.624                      -2.2306723
                   4.628                       -2.292656
                   4.632                      -2.3570987
                   4.636                      -2.4241019
                    4.64                      -2.4937722
                   4.644                      -2.5662211
                   4.648                      -2.6415655
                   4.652                      -2.7199277
                   4.656                      -2.8014363
                    4.66                      -2.8862259
                   4.664                      -2.9744375
                   4.668                      -3.0662195
                   4.672                      -3.1617273
                   4.676                      -3.2611241
                    4.68                      -3.3645816
                   4.684                      -3.4722798
                   4.688                      -3.5844083
                   4.692                      -3.7011662
                   4.696                      -3.8227635
                     4.7                      -3.9494207
                   4.704                      -4.0813705
                   4.708                      -4.2188582
                   4.712                      -4.3621426
                   4.716                      -4.5114966
                    4.72                       -4.667209
                   4.724                      -4.8295849
                   4.728                      -4.9989474
                   4.732                      -5.1756386
                   4.736                      -5.3600213
                    4.74                      -5.5524807
                   4.744                      -5.7534259
                   4.748                      -5.9632922
                   4.752                      -6.1825428
                   4.756                      -6.4116715
                    4.76                      -6.6512047
                   4.764                      -6.9017044
                   4.768                      -7.1637704
                   4.772                      -7.4380436
                   4.776                       -7.725208
                    4.78                      -8.0259935
                   4.784                      -8.3411774
                   4.788                      -8.6715853
                   4.792                      -9.0180901
                   4.796                      -9.3816085
                     4.8                      -9.7630934
                   4.804                      -10.163519
                   4.808                      -10.583859
                   4.812                      -11.025045
                   4.816                      -11.487909
                    4.82                      -11.973086
                   4.824                      -12.480877
                   4.828                      -13.011032
                   4.832                      -13.562434
                   4.836                      -14.132644
                    4.84                      -14.717253
                   4.844                      -15.309013
                   4.848                      -15.896762
                   4.852                      -16.464266
                   4.856                      -16.989392
                    4.86                      -17.444331
                   4.864                      -17.797914
                   4.868                      -18.020683
                   4.872                      -18.091944
                   4.876                      -18.005966
                    4.88                       -17.77387
                   4.884                      -17.420007
                   4.888                      -16.975065
                   4.892                       -16.46946
                   4.896                      -15.929188
                     4.9                      -15.374316
                   4.904                      -14.819217
                   4.908                      -14.273569
                   4.912                      -13.743514
                   4.916                      -13.232674
                    4.92                      -12.742942
                   4.924                      -12.275059
                   4.928                      -11.829025
                   4.932                      -11.404373
                   4.936                      -11.000355
                    4.94                      -10.616068
                   4.944                      -10.250537
                   4.948                      -9.9027601
                   4.952                      -9.5717504
                   4.956                      -9.2565497
                    4.96                      -8.9562429
                   4.964                      -8.6699633
                   4.968                      -8.3968952
                   4.972                       -8.136274
                   4.976                       -7.887385
                    4.98                       -7.649561
                   4.984                        -7.42218
                   4.988                       -7.204662
                   4.992                      -6.9964665
                   4.996                      -6.7970897
                       5                      -6.6060613
                   5.004                      -6.4229424
                   5.008                      -6.2473231
                   5.012                      -6.0788201
                   5.016                      -5.9170746
                    5.02                      -5.7617507
                   5.024                      -5.6125335
                   5.028                      -5.4691274
                   5.032                      -5.3312549
                   5.036                      -5.1986551
                    5.04                      -5.0710826
                   5.044                      -4.9483061
                   5.048                      -4.8301079
                   5.052                      -4.7162824
                   5.056                      -4.6066357
                    5.06                      -4.5009845
                   5.064                      -4.3991555
                   5.068                      -4.3009847
                   5.072                      -4.2063169
                   5.076                      -4.1150049
                    5.08                      -4.0269092
                   5.084                      -3.9418974
                   5.088                      -3.8598438
                   5.092                      -3.7806289
                   5.096                      -3.7041391
                     5.1                      -3.6302664
                   5.104                      -3.5589077
                   5.108                      -3.4899652
                   5.112                      -3.4233453
                   5.116                      -3.3589589
                    5.12                      -3.2967209
                   5.124                      -3.2365501
                   5.128                      -3.1783687
                   5.132                      -3.1221025
                   5.136                      -3.0676804
                    5.14                      -3.0150345
                   5.144                      -2.9640995
                   5.148                       -2.914813
                   5.152                      -2.8671151
                   5.156                      -2.8209482
                    5.16                      -2.7762572
                   5.164                      -2.7329889
                   5.168                      -2.6910924
                   5.172                      -2.6505187
                   5.176                      -2.6112204
                    5.18                      -2.5731522
                   5.184                      -2.5362701
                   5.188                       -2.500532
                   5.192                      -2.4658971
                   5.196                      -2.4323261
                     5.2                      -2.3997811
                   5.204                      -2.3682253
                   5.208                      -2.3376233
                   5.212                      -2.3079408
                   5.216                      -2.2791448
                    5.22                      -2.2512032
                   5.224                      -2.2240848
                   5.228                      -2.1977597
                   5.232                      -2.1721989
                   5.236                       -2.147374
                    5.24                      -2.1232578
                   5.244                      -2.0998238
                   5.248                      -2.0770465
                   5.252                      -2.0549008
                   5.256                      -2.0333628
                    5.26                      -2.0124091
                   5.264                       -1.992017
                   5.268                      -1.9721646
                   5.272                      -1.9528306
                   5.276                      -1.9339944
                    5.28                      -1.9156362
                   5.284                      -1.8977364
                   5.288                      -1.8802765
                   5.292                      -1.8632382
                   5.296                      -1.8466042
                     5.3                      -1.8303574
                   5.304                      -1.8144814
                   5.308                      -1.7989604
                   5.312                      -1.7837792
                   5.316                      -1.7689229
                    5.32                      -1.7543775
                   5.324                      -1.7401291
                   5.328                      -1.7261646
                   5.332                      -1.7124713
                   5.336                      -1.6990369
                    5.34                      -1.6858499
                   5.344                      -1.6728989
                   5.348                      -1.6601732
                   5.352                      -1.6476624
                   5.356                      -1.6353567
                    5.36                      -1.6232467
                   5.364                      -1.6113233
                   5.368                       -1.599578
                   5.372                      -1.5880026
                   5.376                      -1.5765894
                    5.38                       -1.565331
                   5.384                      -1.5542205
                   5.388                      -1.5432511
                   5.392                      -1.5324167
                   5.396                      -1.5217114
                     5.4                      -1.5111296
                   5.404                      -1.5006661
                   5.408                      -1.4903161
                   5.412                      -1.4800749
                   5.416                      -1.4699383
                    5.42                      -1.4599023
                   5.424                      -1.4499631
                   5.428                      -1.4401173
                   5.432                      -1.4303618
                   5.436                      -1.4206936
                    5.44                      -1.4111099
                   5.444                      -1.4016084
                   5.448                      -1.3921867
                   5.452                      -1.3828428
                   5.456                      -1.3735748
                    5.46                       -1.364381
                   5.464                        -1.35526
                   5.468                      -1.3462103
                   5.472                      -1.3372308
                   5.476                      -1.3283205
                    5.48                      -1.3194784
                   5.484                      -1.3107037
                   5.488                      -1.3019959
                   5.492                      -1.2933542
                   5.496                      -1.2847784
                     5.5                       -1.276268
                   5.504                      -1.2678228
                   5.508                      -1.2594425
                   5.512                      -1.2511272
                   5.516                      -1.2428767
                    5.52                       -1.234691
                   5.524                      -1.2265702
                   5.528                      -1.2185145
                   5.532                       -1.210524
                   5.536                      -1.2025989
                    5.54                      -1.1947395
                   5.544                       -1.186946
                   5.548                      -1.1792187
                   5.552                       -1.171558
                   5.556                      -1.1639641
                    5.56                      -1.1564375
                   5.564                      -1.1489784
                   5.568                      -1.1415872
                   5.572                      -1.1342643
                   5.576                      -1.1270102
                    5.58                       -1.119825
                   5.584                      -1.1127093
                   5.588                      -1.1056634
                   5.592                      -1.0986876
                   5.596                      -1.0917822
                     5.6                      -1.0849477
                   5.604                      -1.0781844
                   5.608                      -1.0714925
                   5.612                      -1.0648724
                   5.616                      -1.0583243
                    5.62                      -1.0518485
                   5.624                      -1.0454454
                   5.628                       -1.039115
                   5.632                      -1.0328577
                   5.636                      -1.0266736
                    5.64                       -1.020563
                   5.644                      -1.0145259
                   5.648                      -1.0085626
                   5.652                      -1.0026731
                   5.656                     -0.99685761
                    5.66                     -0.99111619
                   5.664                     -0.98544891
                   5.668                     -0.97985582
                   5.672                     -0.97433696
                   5.676                     -0.96889234
                    5.68                     -0.96352196
                   5.684                     -0.95822579
                   5.688                     -0.95300381
                   5.692                     -0.94785596
                   5.696                     -0.94278216
                     5.7                     -0.93778233
                   5.704                     -0.93285636
                   5.708                     -0.92800412
                   5.712                     -0.92322548
                   5.716                      -0.9185203
                    5.72                     -0.91388839
                   5.724                     -0.90932959
                   5.728                     -0.90484368
                   5.732                     -0.90043048
                   5.736                     -0.89608974
                    5.74                     -0.89182125
                   5.744                     -0.88762474
                   5.748                     -0.88349996
                   5.752                     -0.87944665
                   5.756                     -0.87546451
                    5.76                     -0.87155326
                   5.764                      -0.8677126
                   5.768                     -0.86394221
                   5.772                     -0.86024177
                   5.776                     -0.85661095
                    5.78                     -0.85304941
                   5.784                      -0.8495568
                   5.788                     -0.84613277
                   5.792                     -0.84277696
                   5.796                     -0.83948899
                     5.8                     -0.83626848
                   5.804                     -0.83311506
                   5.808                     -0.83002833
                   5.812                      -0.8270079
                   5.816                     -0.82405337
                    5.82                     -0.82116432
                   5.824                     -0.81834035
                   5.828                     -0.81558104
                   5.832                     -0.81288596
                   5.836                      -0.8102547
                    5.84                     -0.80768681
                   5.844                     -0.80518188
                   5.848                     -0.80273945
                   5.852                     -0.80035909
                   5.856                     -0.79804036
                    5.86                      -0.7957828
                   5.864                     -0.79358597
                   5.868                     -0.79144942
                   5.872                     -0.78937268
                   5.876                      -0.7873553
                    5.88                     -0.78539682
                   5.884                     -0.78349678
                   5.888                     -0.78165472
                   5.892                     -0.77987017
                   5.896                     -0.77814265
                     5.9                     -0.77647171
                   5.904                     -0.77485687
                   5.908                     -0.77329765
                   5.912                      -0.7717936
                   5.916                     -0.77034422
                    5.92                     -0.76894905
                   5.924                     -0.76760761
                   5.928                     -0.76631942
                   5.932                       -0.765084
                   5.936                     -0.76390087
                    5.94                     -0.76276956
                   5.944                     -0.76168957
                   5.948                     -0.76066044
                   5.952                     -0.75968167
                   5.956                     -0.75875278
                    5.96                     -0.75787329
                   5.964                     -0.75704271
                   5.968                     -0.75626056
                   5.972                     -0.75552635
                   5.976                     -0.75483959
                    5.98                      -0.7541998
                   5.984                     -0.75360649
                   5.988                     -0.75305917
                   5.992                     -0.75255735
                   5.996                     -0.75210053
                       6                     -0.75168823
                   6.004                     -0.75131996
                   6.008                     -0.75099522
                   6.012                     -0.75071352
                   6.016                     -0.75047436
                    6.02                     -0.75027725
                   6.024                     -0.75012169
                   6.028                     -0.75000719
                   6.032                     -0.74993324
                   6.036                     -0.74989934
                    6.04                       -0.749905
                   6.044                     -0.74994972
                   6.048                     -0.75003298
                   6.052                     -0.75015428
                   6.056                     -0.75031312
                    6.06                     -0.75050898
                   6.064                     -0.75074137
                   6.068                     -0.75100976
                   6.072                     -0.75131364
                   6.076                      -0.7516525
                    6.08                     -0.75202581
                   6.084                     -0.75243307
                   6.088                     -0.75287374
                   6.092                      -0.7533473
                   6.096                     -0.75385323
                     6.1                     -0.75439099
                   6.104                     -0.75496006
                   6.108                      -0.7555599
                   6.112                     -0.75618997
                   6.116                     -0.75684972
                    6.12                     -0.75753862
                   6.124                     -0.75825612
                   6.128                     -0.75900167
                   6.132                      -0.7597747
                   6.136                     -0.76057467
                    6.14                     -0.76140101
                   6.144                     -0.76225316
                   6.148                     -0.76313053
                   6.152                     -0.76403257
                   6.156                     -0.76495868
                    6.16                     -0.76590829
                   6.164                      -0.7668808
                   6.168                     -0.76787562
                   6.172                     -0.76889215
                   6.176                     -0.76992978
                    6.18                     -0.77098791
                   6.184                     -0.77206591
                   6.188                     -0.77316317
                   6.192                     -0.77427905
                   6.196                     -0.77541292
                     6.2                     -0.77656414
                   6.204                     -0.77773206
                   6.208                     -0.77891601
                   6.212                     -0.78011534
                   6.216                     -0.78132938
                    6.22                     -0.78255745
                   6.224                     -0.78379885
                   6.228                     -0.78505289
                   6.232                     -0.78631888
                   6.236                     -0.78759609
                    6.24                      -0.7888838
                   6.244                     -0.79018128
                   6.248                     -0.79148779
                   6.252                     -0.79280257
                   6.256                     -0.79412487
                    6.26                     -0.79545391
                   6.264                     -0.79678891
                   6.268                     -0.79812907
                   6.272                     -0.79947358
                   6.276                     -0.80082163
                    6.28                     -0.80217239
                   6.284                       -0.803525
                   6.288                     -0.80487862
                   6.292                     -0.80623238
                   6.296                     -0.80758538
                     6.3                     -0.80893673
                   6.304                     -0.81028552
                   6.308                     -0.81163082
                   6.312                     -0.81297169
                   6.316                     -0.81430717
                    6.32                     -0.81563627
                   6.324                     -0.81695802
                   6.328                     -0.81827139
                   6.332                     -0.81957537
                   6.336                      -0.8208689
                    6.34                     -0.82215093
                   6.344                     -0.82342037
                   6.348                     -0.82467611
                   6.352                     -0.82591704
                   6.356                     -0.82714201
                    6.36                     -0.82834986
                   6.364                     -0.82953939
                   6.368                     -0.83070941
                   6.372                     -0.83185868
                   6.376                     -0.83298594
                    6.38                     -0.83408992
                   6.384                     -0.83516931
                   6.388                     -0.83622278
                   6.392                     -0.83724897
                   6.396                     -0.83824651
                     6.4                     -0.83921399
                   6.404                     -0.84014997
                   6.408                     -0.84105297
                   6.412                     -0.84192152
                   6.416                     -0.84275408
                    6.42                     -0.84354911
                   6.424                       -0.844305
                   6.428                     -0.84502015
                   6.432                     -0.84569289
                   6.436                     -0.84632156
                    6.44                     -0.84690442
                   6.444                     -0.84743973
                   6.448                     -0.84792569
                   6.452                     -0.84836048
                   6.456                     -0.84874222
                    6.46                     -0.84906903
                   6.464                     -0.84933896
                   6.468                     -0.84955002
                   6.472                      -0.8497002
                   6.476                     -0.84978744
                    6.48                     -0.84980962
                   6.484                     -0.84976461
                   6.488                     -0.84965021
                   6.492                     -0.84946418
                   6.496                     -0.84920426
                     6.5                      -0.8488681
