# Supplementary material for: Synthesis and characterization of cerium doped NiZn nano ferrites as substrate material for multi band MIMO antenna
Source: PLoS One. 2024 Jul 16;19(7):e0305060. doi: 10.1371/journal.pone.0305060 (PMC11251584; doi:10.1371/journal.pone.0305060)
Supplement: S1 File — (ZIP) [file pone.0305060.s001.zip › supplementary information files/Parametric Analysis/effect of P on graph/S11.txt]

        Frequency / GHz                S2,2/abs,dB
----------------------------------------------------------------------
                     2.5                     -0.34195991
                   2.504                     -0.34215852
                   2.508                     -0.34236293
                   2.512                     -0.34257329
                   2.516                     -0.34278971
                    2.52                     -0.34301234
                   2.524                     -0.34324133
                   2.528                     -0.34347681
                   2.532                     -0.34371893
                   2.536                     -0.34396785
                    2.54                     -0.34422372
                   2.544                     -0.34448669
                   2.548                     -0.34475694
                   2.552                     -0.34503461
                   2.556                     -0.34531988
                    2.56                     -0.34561293
                   2.564                     -0.34591392
                   2.568                     -0.34622304
                   2.572                     -0.34654047
                   2.576                      -0.3468664
                    2.58                     -0.34720102
                   2.584                     -0.34754452
                   2.588                     -0.34789711
                   2.592                       -0.348259
                   2.596                     -0.34863038
                     2.6                     -0.34901147
                   2.604                     -0.34940249
                   2.608                     -0.34980367
                   2.612                     -0.35021522
                   2.616                     -0.35063739
                    2.62                     -0.35107042
                   2.624                     -0.35151453
                   2.628                     -0.35196999
                   2.632                     -0.35243704
                   2.636                     -0.35291595
                    2.64                     -0.35340698
                   2.644                      -0.3539104
                   2.648                     -0.35442649
                   2.652                     -0.35495553
                   2.656                     -0.35549781
                    2.66                     -0.35605363
                   2.664                     -0.35662329
                   2.668                      -0.3572071
                   2.672                     -0.35780537
                   2.676                     -0.35841843
                    2.68                     -0.35904661
                   2.684                     -0.35969025
                   2.688                      -0.3603497
                   2.692                     -0.36102531
                   2.696                     -0.36171744
                     2.7                     -0.36242646
                   2.704                     -0.36315276
                   2.708                     -0.36389672
                   2.712                     -0.36465875
                   2.716                     -0.36543924
                    2.72                     -0.36623862
                   2.724                     -0.36705731
                   2.728                     -0.36789575
                   2.732                     -0.36875439
                   2.736                      -0.3696337
                    2.74                     -0.37053413
                   2.744                     -0.37145617
                   2.748                     -0.37240032
                   2.752                     -0.37336709
                   2.756                     -0.37435698
                    2.76                     -0.37537054
                   2.764                     -0.37640831
                   2.768                     -0.37747085
                   2.772                     -0.37855873
                   2.776                     -0.37967254
                    2.78                      -0.3808129
                   2.784                     -0.38198041
                   2.788                     -0.38317571
                   2.792                     -0.38439946
                   2.796                     -0.38565233
                     2.8                       -0.386935
                   2.804                     -0.38824819
                   2.808                     -0.38959262
                   2.812                     -0.39096903
                   2.816                      -0.3923782
                    2.82                      -0.3938209
                   2.824                     -0.39529796
                   2.828                      -0.3968102
                   2.832                     -0.39835847
                   2.836                     -0.39994367
                    2.84                     -0.40156669
                   2.844                     -0.40322846
                   2.848                     -0.40492995
                   2.852                     -0.40667214
                   2.856                     -0.40845604
                    2.86                      -0.4102827
                   2.864                      -0.4121532
                   2.868                     -0.41406864
                   2.872                     -0.41603017
                   2.876                     -0.41803895
                    2.88                     -0.42009621
                   2.884                     -0.42220319
                   2.888                     -0.42436118
                   2.892                     -0.42657151
                   2.896                     -0.42883554
                     2.9                     -0.43115469
                   2.904                     -0.43353042
                   2.908                     -0.43596422
                   2.912                     -0.43845766
                   2.916                     -0.44101233
                    2.92                     -0.44362989
                   2.924                     -0.44631205
                   2.928                     -0.44906057
                   2.932                     -0.45187728
                   2.936                     -0.45476406
                    2.94                     -0.45772286
                   2.944                      -0.4607557
                   2.948                     -0.46386466
                   2.952                      -0.4670519
                   2.956                     -0.47031964
                    2.96                     -0.47367021
                   2.964                     -0.47710598
                   2.968                     -0.48062943
                   2.972                     -0.48424313
                   2.976                     -0.48794972
                    2.98                     -0.49175197
                   2.984                     -0.49565271
                   2.988                     -0.49965492
                   2.992                     -0.50376164
                   2.996                     -0.50797606
                       3                     -0.51230148
                   3.004                     -0.51674132
                   3.008                     -0.52129914
                   3.012                      -0.5259786
                   3.016                     -0.53078356
                    3.02                     -0.53571798
                   3.024                       -0.540786
                   3.028                     -0.54599192
                   3.032                     -0.55134019
                   3.036                     -0.55683547
                    3.04                     -0.56248258
                   3.044                     -0.56828654
                   3.048                     -0.57425259
                   3.052                     -0.58038617
                   3.056                     -0.58669294
                    3.06                     -0.59317881
                   3.064                     -0.59984993
                   3.068                     -0.60671271
                   3.072                     -0.61377381
                   3.076                     -0.62104022
                    3.08                     -0.62851919
                   3.084                      -0.6362183
                   3.088                     -0.64414545
                   3.092                     -0.65230891
                   3.096                     -0.66071728
                     3.1                     -0.66937956
                   3.104                     -0.67830516
                   3.108                      -0.6875039
                   3.112                     -0.69698605
                   3.116                     -0.70676234
                    3.12                       -0.716844
                   3.124                     -0.72724277
                   3.128                     -0.73797094
                   3.132                     -0.74904138
                   3.136                     -0.76046754
                    3.14                     -0.77226354
                   3.144                     -0.78444413
                   3.148                      -0.7970248
                   3.152                     -0.81002176
                   3.156                     -0.82345201
                    3.16                     -0.83733339
                   3.164                     -0.85168458
                   3.168                      -0.8665252
                   3.172                     -0.88187583
                   3.176                     -0.89775806
                    3.18                     -0.91419457
                   3.184                     -0.93120917
                   3.188                     -0.94882685
                   3.192                     -0.96707388
                   3.196                     -0.98597784
                     3.2                      -1.0055677
                   3.204                       -1.025874
                   3.208                      -1.0469287
                   3.212                      -1.0687655
                   3.216                      -1.0914197
                    3.22                      -1.1149287
                   3.224                      -1.1393316
                   3.228                      -1.1646694
                   3.232                      -1.1909857
                   3.236                      -1.2183258
                    3.24                      -1.2467378
                   3.244                      -1.2762721
                   3.248                      -1.3069816
                   3.252                      -1.3389224
                   3.256                      -1.3721529
                    3.26                      -1.4067351
                   3.264                      -1.4427339
                   3.268                      -1.4802176
                   3.272                      -1.5192581
                   3.276                      -1.5599309
                    3.28                      -1.6023157
                   3.284                      -1.6464958
                   3.288                      -1.6925591
                   3.292                       -1.740598
                   3.296                      -1.7907092
                     3.3                      -1.8429946
                   3.304                      -1.8975613
                   3.308                      -1.9545213
                   3.312                      -2.0139926
                   3.316                      -2.0760987
                    3.32                      -2.1409692
                   3.324                      -2.2087403
                   3.328                      -2.2795543
                   3.332                      -2.3535608
                   3.336                      -2.4309163
                    3.34                      -2.5117849
                   3.344                      -2.5963384
                   3.348                       -2.684757
                   3.352                      -2.7772293
                   3.356                      -2.8739529
                    3.36                      -2.9751351
                   3.364                      -3.0809931
                   3.368                      -3.1917548
                   3.372                      -3.3076595
                   3.376                      -3.4289584
                    3.38                      -3.5559161
                   3.384                      -3.6888109
                   3.388                      -3.8279366
                   3.392                      -3.9736033
                   3.396                      -4.1261397
                     3.4                      -4.2858941
                   3.404                       -4.453237
                   3.408                      -4.6285635
                   3.412                      -4.8122958
                   3.416                      -5.0048863
                    3.42                      -5.2068216
                   3.424                      -5.4186259
                   3.428                      -5.6408663
                   3.432                      -5.8741574
                   3.436                      -6.1191674
                    3.44                      -6.3766244
                   3.444                      -6.6473238
                   3.448                      -6.9321359
                   3.452                      -7.2320144
                   3.456                      -7.5480055
                    3.46                      -7.8812572
                   3.464                      -8.2330284
                   3.468                       -8.604697
                   3.472                      -8.9977653
                   3.476                       -9.413862
                    3.48                      -9.8547343
                   3.484                      -10.322227
                   3.488                      -10.818234
                   3.492                      -11.344616
                   3.496                       -11.90304
                     3.5                      -12.494712
                   3.504                      -13.119932
                   3.508                      -13.777348
                   3.512                      -14.462772
                   3.516                      -15.167355
                    3.52                      -15.874967
                   3.524                      -16.558934
                   3.528                      -17.179173
                   3.532                      -17.682409
                   3.536                      -18.009653
                    3.54                      -18.112959
                   3.544                      -17.974986
                   3.548                      -17.617328
                   3.552                      -17.090323
                   3.556                      -16.453152
                    3.56                       -15.75799
                   3.564                      -15.043509
                   3.568                      -14.335186
                   3.572                      -13.648314
                   3.576                      -12.991214
                    3.58                      -12.367766
                   3.584                      -11.779157
                   3.588                      -11.225004
                   3.592                       -10.70406
                   3.596                      -10.214636
                     3.6                      -9.7548581
                   3.604                      -9.3228092
                   3.608                      -8.9166166
                   3.612                      -8.5344934
                   3.616                      -8.1747608
                    3.62                      -7.8358547
                   3.624                      -7.5163265
                   3.628                      -7.2148378
                   3.632                      -6.9301542
                   3.636                      -6.6611382
                    3.64                      -6.4067409
                   3.644                      -6.1659949
                   3.648                      -5.9380075
                   3.652                      -5.7219539
                   3.656                      -5.5170716
                    3.66                      -5.3226546
                   3.664                      -5.1380493
                   3.668                      -4.9626491
                   3.672                      -4.7958915
                   3.676                      -4.6372537
                    3.68                      -4.4862498
                   3.684                      -4.3424277
                   3.688                      -4.2053664
                   3.692                      -4.0746737
                   3.696                      -3.9499841
                     3.7                      -3.8309564
                   3.704                      -3.7172722
                   3.708                      -3.6086341
                   3.712                      -3.5047641
                   3.716                      -3.4054023
                    3.72                      -3.3103055
                   3.724                      -3.2192461
                   3.728                      -3.1320108
                   3.732                      -3.0483997
                   3.736                      -2.9682254
                    3.74                      -2.8913121
                   3.744                      -2.8174948
                   3.748                      -2.7466184
                   3.752                      -2.6785372
                   3.756                      -2.6131143
                    3.76                      -2.5502209
                   3.764                      -2.4897355
                   3.768                       -2.431544
                   3.772                      -2.3755387
                   3.776                      -2.3216181
                    3.78                      -2.2696866
                   3.784                      -2.2196535
                   3.788                      -2.1714338
                   3.792                      -2.1249467
                   3.796                      -2.0801159
                     3.8                      -2.0368694
                   3.804                      -1.9951388
                   3.808                      -1.9548597
                   3.812                      -1.9159707
                   3.816                      -1.8784138
                    3.82                      -1.8421341
                   3.824                      -1.8070792
                   3.828                      -1.7731996
                   3.832                      -1.7404482
                   3.836                      -1.7087804
                    3.84                      -1.6781535
                   3.844                      -1.6485272
                   3.848                      -1.6198629
                   3.852                      -1.5921242
                   3.856                      -1.5652759
                    3.86                      -1.5392851
                   3.864                        -1.51412
                   3.868                      -1.4897503
                   3.872                      -1.4661474
                   3.876                      -1.4432837
                    3.88                      -1.4211331
                   3.884                      -1.3996705
                   3.888                       -1.378872
                   3.892                      -1.3587147
                   3.896                      -1.3391768
                     3.9                      -1.3202375
                   3.904                      -1.3018768
                   3.908                      -1.2840756
                   3.912                      -1.2668156
                   3.916                      -1.2500794
                    3.92                      -1.2338501
                   3.924                      -1.2181119
                   3.928                      -1.2028494
                   3.932                      -1.1880478
                   3.936                       -1.173693
                    3.94                      -1.1597716
                   3.944                      -1.1462707
                   3.948                      -1.1331778
                   3.952                      -1.1204811
                   3.956                      -1.1081691
                    3.96                       -1.096231
                   3.964                      -1.0846562
                   3.968                      -1.0734347
                   3.972                      -1.0625568
                   3.976                      -1.0520134
                    3.98                      -1.0417955
                   3.984                      -1.0318946
                   3.988                      -1.0223025
                   3.992                      -1.0130115
                   3.996                      -1.0040139
                       4                     -0.99530268
                   4.004                     -0.98687081
                   4.008                      -0.9787117
                   4.012                     -0.97081897
                   4.016                     -0.96318653
                    4.02                     -0.95580854
                   4.024                     -0.94867939
                   4.028                     -0.94179372
                   4.032                     -0.93514638
                   4.036                     -0.92873245
                    4.04                      -0.9225472
                   4.044                     -0.91658613
                   4.048                      -0.9108449
                   4.052                      -0.9053194
                   4.056                     -0.90000568
                    4.06                     -0.89489995
                   4.064                     -0.88999861
                   4.068                     -0.88529823
                   4.072                     -0.88079553
                   4.076                     -0.87648738
                    4.08                     -0.87237081
                   4.084                     -0.86844298
                   4.088                     -0.86470121
                   4.092                     -0.86114294
                   4.096                     -0.85776575
                     4.1                     -0.85456736
                   4.104                     -0.85154558
                   4.108                     -0.84869838
                   4.112                     -0.84602382
                   4.116                     -0.84352009
                    4.12                      -0.8411855
                   4.124                     -0.83901844
                   4.128                     -0.83701743
                   4.132                     -0.83518108
                   4.136                     -0.83350813
                    4.14                     -0.83199737
                   4.144                     -0.83064772
                   4.148                     -0.82945819
                   4.152                     -0.82842788
                   4.156                     -0.82755597
                    4.16                     -0.82684174
                   4.164                     -0.82628456
                   4.168                     -0.82588388
                   4.172                     -0.82563922
                   4.176                      -0.8255502
                    4.18                     -0.82561651
                   4.184                     -0.82583794
                   4.188                     -0.82621433
                   4.192                     -0.82674561
                   4.196                      -0.8274318
                     4.2                     -0.82827298
                   4.204                      -0.8292693
                   4.208                     -0.83042102
                   4.212                     -0.83172842
                   4.216                     -0.83319191
                    4.22                     -0.83481195
                   4.224                     -0.83658907
                   4.228                     -0.83852388
                   4.232                     -0.84061708
                   4.236                     -0.84286943
                    4.24                     -0.84528176
                   4.244                     -0.84785502
                   4.248                     -0.85059018
                   4.252                     -0.85348835
                   4.256                     -0.85655068
                    4.26                     -0.85977843
                   4.264                     -0.86317292
                   4.268                      -0.8667356
                   4.272                     -0.87046797
                   4.276                     -0.87437164
                    4.28                     -0.87844833
                   4.284                     -0.88269984
                   4.288                     -0.88712809
                   4.292                     -0.89173509
                   4.296                     -0.89652296
                     4.3                     -0.90149396
                   4.304                     -0.90665045
                   4.308                     -0.91199491
                   4.312                     -0.91752996
                   4.316                     -0.92325835
                    4.32                     -0.92918296
                   4.324                     -0.93530684
                   4.328                     -0.94163316
                   4.332                     -0.94816526
                   4.336                     -0.95490665
                    4.34                     -0.96186101
                   4.344                     -0.96903218
                   4.348                     -0.97642421
                   4.352                     -0.98404131
                   4.356                     -0.99188792
                    4.36                     -0.99996868
                   4.364                      -1.0082884
                   4.368                      -1.0168523
                   4.372                      -1.0256655
                   4.376                      -1.0347337
                    4.38                      -1.0440626
                   4.384                      -1.0536584
                   4.388                      -1.0635274
                   4.392                      -1.0736762
                   4.396                      -1.0841118
                     4.4                      -1.0948415
                   4.404                      -1.1058727
                   4.408                      -1.1172134
                   4.412                      -1.1288718
                   4.416                      -1.1408566
                    4.42                      -1.1531768
                   4.424                      -1.1658417
                   4.428                      -1.1788612
                   4.432                      -1.1922455
                   4.436                      -1.2060052
                    4.44                      -1.2201515
                   4.444                       -1.234696
                   4.448                      -1.2496509
                   4.452                      -1.2650287
                   4.456                      -1.2808427
                    4.46                      -1.2971067
                   4.464                       -1.313835
                   4.468                      -1.3310426
                   4.472                      -1.3487453
                   4.476                      -1.3669593
                    4.48                      -1.3857017
                   4.484                      -1.4049904
                   4.488                       -1.424844
                   4.492                      -1.4452819
                   4.496                      -1.4663245
                     4.5                      -1.4879931
                   4.504                      -1.5103099
                   4.508                      -1.5332981
                   4.512                      -1.5569821
                   4.516                      -1.5813874
                    4.52                      -1.6065405
                   4.524                      -1.6324695
                   4.528                      -1.6592036
                   4.532                      -1.6867736
                   4.536                      -1.7152115
                    4.54                      -1.7445511
                   4.544                      -1.7748279
                   4.548                      -1.8060791
                   4.552                      -1.8383438
                   4.556                      -1.8716631
                    4.56                      -1.9060802
                   4.564                      -1.9416406
                   4.568                      -1.9783921
                   4.572                      -2.0163851
                   4.576                      -2.0556728
                    4.58                       -2.096311
                   4.584                       -2.138359
                   4.588                      -2.1818788
                   4.592                      -2.2269364
                   4.596                       -2.273601
                     4.6                      -2.3219462
                   4.604                      -2.3720494
                   4.608                      -2.4239927
                   4.612                      -2.4778629
                   4.616                      -2.5337518
                    4.62                      -2.5917567
                   4.624                      -2.6519805
                   4.628                      -2.7145326
                   4.632                      -2.7795287
                   4.636                      -2.8470915
                    4.64                      -2.9173514
                   4.644                      -2.9904467
                   4.648                      -3.0665243
                   4.652                      -3.1457401
                   4.656                        -3.22826
                    4.66                      -3.3142602
                   4.664                      -3.4039283
                   4.668                      -3.4974637
                   4.672                      -3.5950789
                   4.676                      -3.6970002
                    4.68                      -3.8034684
                   4.684                      -3.9147408
                   4.688                      -4.0310915
                   4.692                      -4.1528133
                   4.696                      -4.2802189
                     4.7                      -4.4136428
                   4.704                      -4.5534427
                   4.708                       -4.700002
                   4.712                      -4.8537318
                   4.716                      -5.0150734
                    4.72                      -5.1845014
                   4.724                      -5.3625269
                   4.728                      -5.5497011
                   4.732                      -5.7466201
                   4.736                      -5.9539293
                    4.74                        -6.17233
                   4.744                      -6.4025855
                   4.748                      -6.6455299
                   4.752                      -6.9020774
                   4.756                      -7.1732338
                    4.76                      -7.4601108
                   4.764                      -7.7639422
                   4.768                       -8.086105
                   4.772                      -8.4281445
                   4.776                      -8.7918056
                    4.78                      -9.1790723
                   4.784                      -9.5922173
                   4.788                      -10.033866
                   4.792                      -10.507076
                   4.796                       -11.01545
                     4.8                      -11.563271
                   4.804                      -12.155702
                   4.808                      -12.799042
                   4.812                      -13.501102
                   4.816                      -14.271733
                    4.82                        -15.1236
                   4.824                      -16.073364
                   4.828                      -17.143522
                   4.832                      -18.365393
                   4.836                      -19.784141
                    4.84                      -21.467503
                   4.844                      -23.520733
                   4.848                      -26.106139
                   4.852                      -29.396779
                   4.856                       -32.71848
                    4.86                      -32.210807
                   4.864                      -28.737495
                   4.868                      -25.638155
                   4.872                      -23.221091
                   4.876                        -21.2974
                    4.88                      -19.717358
                   4.884                      -18.384848
                   4.888                      -17.237602
                   4.892                      -16.233731
                   4.896                       -15.34394
                     4.9                      -14.547028
                   4.904                      -13.827191
                   4.908                      -13.172342
                   4.912                      -12.573042
                   4.916                      -12.021771
                    4.92                      -11.512446
                   4.924                      -11.040075
                   4.928                      -10.600504
                   4.932                      -10.190243
                   4.936                      -9.8063283
                    4.94                      -9.4462205
                   4.944                      -9.1077259
                   4.948                      -8.7889363
                   4.952                      -8.4881801
                   4.956                      -8.2039847
                    4.96                      -7.9350454
                   4.964                      -7.6802004
                   4.968                      -7.4384106
                   4.972                      -7.2087426
                   4.976                      -6.9903544
                    4.98                      -6.7824843
                   4.984                      -6.5844404
                   4.988                      -6.3955923
                   4.992                      -6.2153644
                   4.996                      -6.0432291
                       5                      -5.8787023
                   5.004                      -5.7213379
                   5.008                      -5.5707249
                   5.012                      -5.4264829
                   5.016                      -5.2882598
                    5.02                      -5.1557288
                   5.024                      -5.0285862
                   5.028                       -4.906549
                   5.032                      -4.7893536
                   5.036                      -4.6767536
                    5.04                      -4.5685186
                   5.044                       -4.464433
                   5.048                      -4.3642945
                   5.052                      -4.2679131
                   5.056                      -4.1751105
                    5.06                      -4.0857187
                   5.064                      -3.9995796
                   5.068                      -3.9165442
                   5.072                      -3.8364717
                   5.076                      -3.7592294
                    5.08                      -3.6846917
                   5.084                      -3.6127397
                   5.088                       -3.543261
                   5.092                       -3.476149
                   5.096                      -3.4113026
                     5.1                       -3.348626
                   5.104                      -3.2880281
                   5.108                      -3.2294224
                   5.112                      -3.1727267
                   5.116                      -3.1178628
                    5.12                      -3.0647562
                   5.124                       -3.013336
                   5.128                      -2.9635347
                   5.132                      -2.9152879
                   5.136                      -2.8685342
                    5.14                       -2.823215
                   5.144                      -2.7792743
                   5.148                      -2.7366588
                   5.152                      -2.6953173
                   5.156                      -2.6552011
                    5.16                      -2.6162635
                   5.164                      -2.5784598
                   5.168                      -2.5417474
                   5.172                      -2.5060852
                   5.176                      -2.4714342
                    5.18                      -2.4377567
                   5.184                      -2.4050168
                   5.188                        -2.37318
                   5.192                      -2.3422131
                   5.196                      -2.3120845
                     5.2                      -2.2827636
                   5.204                      -2.2542212
                   5.208                      -2.2264292
                   5.212                      -2.1993606
                   5.216                      -2.1729894
                    5.22                      -2.1472907
                   5.224                      -2.1222406
                   5.228                       -2.097816
                   5.232                      -2.0739947
                   5.236                      -2.0507554
                    5.24                      -2.0280775
                   5.244                      -2.0059414
                   5.248                       -1.984328
                   5.252                       -1.963219
                   5.256                      -1.9425967
                    5.26                      -1.9224442
                   5.264                      -1.9027452
                   5.268                      -1.8834839
                   5.272                      -1.8646451
                   5.276                      -1.8462141
                    5.28                      -1.8281771
                   5.284                      -1.8105203
                   5.288                      -1.7932307
                   5.292                      -1.7762957
                   5.296                      -1.7597033
                     5.3                      -1.7434418
                   5.304                      -1.7274998
                   5.308                      -1.7118667
                   5.312                       -1.696532
                   5.316                      -1.6814857
                    5.32                      -1.6667182
                   5.324                      -1.6522203
                   5.328                       -1.637983
                   5.332                      -1.6239977
                   5.336                      -1.6102564
                    5.34                       -1.596751
                   5.344                      -1.5834742
                   5.348                      -1.5704185
                   5.352                      -1.5575771
                   5.356                      -1.5449433
                    5.36                      -1.5325108
                   5.364                      -1.5202736
                   5.368                      -1.5082257
                   5.372                      -1.4963616
                   5.376                      -1.4846761
                    5.38                      -1.4731641
                   5.384                      -1.4618209
                   5.388                      -1.4506418
                   5.392                      -1.4396225
                   5.396                      -1.4287589
                     5.4                      -1.4180472
                   5.404                      -1.4074836
                   5.408                      -1.3970646
                   5.412                       -1.386787
                   5.416                      -1.3766475
                    5.42                      -1.3666434
                   5.424                      -1.3567717
                   5.428                        -1.34703
                   5.432                      -1.3374157
                   5.436                      -1.3279266
                    5.44                      -1.3185605
                   5.444                      -1.3093155
                   5.448                      -1.3001895
                   5.452                       -1.291181
                   5.456                      -1.2822882
                    5.46                      -1.2735096
                   5.464                      -1.2648437
                   5.468                      -1.2562893
                   5.472                      -1.2478451
                   5.476                      -1.2395099
                    5.48                      -1.2312826
                   5.484                      -1.2231623
                   5.488                      -1.2151479
                   5.492                      -1.2072387
                   5.496                      -1.1994337
                     5.5                      -1.1917321
                   5.504                      -1.1841333
                   5.508                      -1.1766365
                   5.512                      -1.1692411
                   5.516                      -1.1619463
                    5.52                      -1.1547517
                   5.524                      -1.1476565
                   5.528                      -1.1406602
                   5.532                      -1.1337622
                   5.536                       -1.126962
                    5.54                       -1.120259
                   5.544                      -1.1136526
                   5.548                      -1.1071424
                   5.552                      -1.1007277
                   5.556                      -1.0944079
                    5.56                      -1.0881826
                   5.564                      -1.0820511
                   5.568                      -1.0760128
                   5.572                      -1.0700672
                   5.576                      -1.0642136
                    5.58                      -1.0584514
                   5.584                        -1.05278
                   5.588                      -1.0471987
                   5.592                      -1.0417068
                   5.596                      -1.0363037
                     5.6                      -1.0309885
                   5.604                      -1.0257607
                   5.608                      -1.0206195
                   5.612                       -1.015564
                   5.616                      -1.0105936
                    5.62                      -1.0057074
                   5.624                      -1.0009046
                   5.628                     -0.99618445
                   5.632                     -0.99154601
                   5.636                     -0.98698846
                    5.64                     -0.98251094
                   5.644                     -0.97811255
                   5.648                     -0.97379239
                   5.652                     -0.96954956
                   5.656                     -0.96538314
                    5.66                     -0.96129219
                   5.664                     -0.95727578
                   5.668                     -0.95333294
                   5.672                     -0.94946273
                   5.676                     -0.94566418
                    5.68                     -0.94193631
                   5.684                     -0.93827816
                   5.688                     -0.93468874
                   5.692                     -0.93116706
                   5.696                     -0.92771214
                     5.7                       -0.924323
                   5.704                     -0.92099864
                   5.708                     -0.91773806
                   5.712                      -0.9145403
                   5.716                     -0.91140434
                    5.72                     -0.90832922
                   5.724                     -0.90531395
                   5.728                     -0.90235756
                   5.732                     -0.89945906
                   5.736                     -0.89661749
                    5.74                     -0.89383189
                   5.744                     -0.89110131
                   5.748                     -0.88842479
                   5.752                      -0.8858014
                   5.756                     -0.88323021
                    5.76                     -0.88071028
                   5.764                     -0.87824072
                   5.768                     -0.87582061
                   5.772                     -0.87344907
                   5.776                     -0.87112521
                    5.78                     -0.86884817
                   5.784                     -0.86661708
                   5.788                     -0.86443111
                   5.792                     -0.86228942
                   5.796                      -0.8601912
                     5.8                     -0.85813563
                   5.804                     -0.85612193
                   5.808                     -0.85414932
                   5.812                     -0.85221704
                   5.816                     -0.85032434
                    5.82                     -0.84847049
                   5.824                     -0.84665476
                   5.828                     -0.84487646
                   5.832                      -0.8431349
                   5.836                      -0.8414294
                    5.84                     -0.83975932
                   5.844                     -0.83812401
                   5.848                     -0.83652284
                   5.852                      -0.8349552
                   5.856                     -0.83342051
                    5.86                     -0.83191818
                   5.864                     -0.83044766
                   5.868                     -0.82900839
                   5.872                     -0.82759985
                   5.876                     -0.82622152
                    5.88                     -0.82487289
                   5.884                     -0.82355349
                   5.888                     -0.82226285
                   5.892                     -0.82100051
                   5.896                     -0.81976603
                     5.9                     -0.81855898
                   5.904                     -0.81737895
                   5.908                     -0.81622555
                   5.912                      -0.8150984
                   5.916                     -0.81399711
                    5.92                     -0.81292134
                   5.924                     -0.81187074
                   5.928                     -0.81084499
                   5.932                     -0.80984375
                   5.936                     -0.80886673
                    5.94                     -0.80791364
                   5.944                     -0.80698418
                   5.948                     -0.80607809
                   5.952                     -0.80519511
                   5.956                     -0.80433499
                    5.96                     -0.80349748
                   5.964                     -0.80268237
                   5.968                     -0.80188943
                   5.972                     -0.80111844
                   5.976                     -0.80036922
                    5.98                     -0.79964157
                   5.984                      -0.7989353
                   5.988                     -0.79825024
                   5.992                     -0.79758623
                   5.996                      -0.7969431
                       6                      -0.7963207
                   6.004                     -0.79571889
                   6.008                     -0.79513754
                   6.012                      -0.7945765
                   6.016                     -0.79403566
                    6.02                     -0.79351491
                   6.024                     -0.79301411
                   6.028                     -0.79253318
                   6.032                     -0.79207201
                   6.036                     -0.79163051
                    6.04                     -0.79120858
                   6.044                     -0.79080614
                   6.048                     -0.79042312
                   6.052                     -0.79005942
                   6.056                     -0.78971499
                    6.06                     -0.78938976
                   6.064                     -0.78908366
                   6.068                     -0.78879663
                   6.072                     -0.78852862
                   6.076                     -0.78827959
                    6.08                     -0.78804947
                   6.084                     -0.78783822
                   6.088                     -0.78764582
                   6.092                     -0.78747221
                   6.096                     -0.78731736
                     6.1                     -0.78718124
                   6.104                     -0.78706383
                   6.108                     -0.78696509
                   6.112                     -0.78688501
                   6.116                     -0.78682355
                    6.12                     -0.78678072
                   6.124                     -0.78675648
                   6.128                     -0.78675083
                   6.132                     -0.78676376
                   6.136                     -0.78679526
                    6.14                     -0.78684532
                   6.144                     -0.78691395
                   6.148                     -0.78700114
                   6.152                     -0.78710688
                   6.156                      -0.7872312
                    6.16                     -0.78737408
                   6.164                     -0.78753555
                   6.168                     -0.78771561
                   6.172                     -0.78791426
                   6.176                     -0.78813154
                    6.18                     -0.78836744
                   6.184                       -0.788622
                   6.188                     -0.78889523
                   6.192                     -0.78918716
                   6.196                      -0.7894978
                     6.2                     -0.78982719
                   6.204                     -0.79017535
                   6.208                     -0.79054232
                   6.212                     -0.79092812
                   6.216                     -0.79133279
                    6.22                     -0.79175637
                   6.224                      -0.7921989
                   6.228                     -0.79266041
                   6.232                     -0.79314094
                   6.236                     -0.79364055
                    6.24                     -0.79415928
                   6.244                     -0.79469717
                   6.248                     -0.79525428
                   6.252                     -0.79583066
                   6.256                     -0.79642636
                    6.26                     -0.79704143
                   6.264                     -0.79767594
                   6.268                     -0.79832994
                   6.272                     -0.79900351
                   6.276                     -0.79969669
                    6.28                     -0.80040955
                   6.284                     -0.80114218
                   6.288                     -0.80189462
                   6.292                     -0.80266696
                   6.296                     -0.80345927
                     6.3                     -0.80427162
                   6.304                     -0.80510409
                   6.308                     -0.80595677
                   6.312                     -0.80682973
                   6.316                     -0.80772305
                    6.32                     -0.80863683
                   6.324                     -0.80957115
                   6.328                      -0.8105261
                   6.332                     -0.81150177
                   6.336                     -0.81249826
                    6.34                     -0.81351565
                   6.344                     -0.81455406
                   6.348                     -0.81561358
                   6.352                     -0.81669432
                   6.356                     -0.81779637
                    6.36                     -0.81891984
                   6.364                     -0.82006485
                   6.368                      -0.8212315
                   6.372                      -0.8224199
                   6.376                     -0.82363017
                    6.38                     -0.82486244
                   6.384                      -0.8261168
                   6.388                      -0.8273934
                   6.392                     -0.82869235
                   6.396                     -0.83001377
                     6.4                      -0.8313578
                   6.404                     -0.83272456
                   6.408                     -0.83411419
                   6.412                     -0.83552682
                   6.416                     -0.83696259
                    6.42                     -0.83842163
                   6.424                     -0.83990409
                   6.428                     -0.84141011
                   6.432                     -0.84293983
                   6.436                     -0.84449341
                    6.44                     -0.84607099
                   6.444                     -0.84767273
                   6.448                     -0.84929877
                   6.452                     -0.85094928
                   6.456                     -0.85262441
                    6.46                     -0.85432433
                   6.464                      -0.8560492
                   6.468                     -0.85779918
                   6.472                     -0.85957444
                   6.476                     -0.86137515
                    6.48                     -0.86320149
                   6.484                     -0.86505363
                   6.488                     -0.86693174
                   6.492                     -0.86883601
                   6.496                     -0.87076662
                     6.5                     -0.87272374
