# Supplementary material for: Synthesis and characterization of cerium doped NiZn nano ferrites as substrate material for multi band MIMO antenna
Source: PLoS One. 2024 Jul 16;19(7):e0305060. doi: 10.1371/journal.pone.0305060 (PMC11251584; doi:10.1371/journal.pone.0305060)
Supplement: S1 File — (ZIP) [file pone.0305060.s001.zip › supplementary information files/Parametric Analysis/effect of Q/S11 when Q reduced to 0.2mm.txt]

        Frequency / GHz                S1,1/abs,dB
----------------------------------------------------------------------
                     2.5                     -0.34514264
                   2.504                     -0.34695287
                   2.508                     -0.34875195
                   2.512                     -0.35053983
                   2.516                     -0.35231646
                    2.52                      -0.3540818
                   2.524                     -0.35583581
                   2.528                     -0.35757844
                   2.532                     -0.35930968
                   2.536                     -0.36102949
                    2.54                     -0.36273786
                   2.544                     -0.36443476
                   2.548                     -0.36612018
                   2.552                     -0.36779411
                   2.556                     -0.36945656
                    2.56                     -0.37110751
                   2.564                     -0.37274698
                   2.568                     -0.37437498
                   2.572                     -0.37599151
                   2.576                     -0.37759661
                    2.58                     -0.37919029
                   2.584                     -0.38077259
                   2.588                     -0.38234353
                   2.592                     -0.38390315
                   2.596                     -0.38545151
                     2.6                     -0.38698864
                   2.604                      -0.3885146
                   2.608                     -0.39002945
                   2.612                     -0.39153325
                   2.616                     -0.39302607
                    2.62                     -0.39450799
                   2.624                     -0.39597908
                   2.628                     -0.39743942
                   2.632                     -0.39888911
                   2.636                     -0.40032825
                    2.64                     -0.40175692
                   2.644                     -0.40317524
                   2.648                     -0.40458332
                   2.652                     -0.40598127
                   2.656                     -0.40736922
                    2.66                      -0.4087473
                   2.664                     -0.41011564
                   2.668                     -0.41147437
                   2.672                     -0.41282366
                   2.676                     -0.41416364
                    2.68                     -0.41549448
                   2.684                     -0.41681634
                   2.688                      -0.4181294
                   2.692                     -0.41943383
                   2.696                     -0.42072981
                     2.7                     -0.42201755
                   2.704                     -0.42329722
                   2.708                     -0.42456905
                   2.712                     -0.42583325
                   2.716                     -0.42709002
                    2.72                     -0.42833961
                   2.724                     -0.42958224
                   2.728                     -0.43081815
                   2.732                     -0.43204761
                   2.736                     -0.43327085
                    2.74                     -0.43448816
                   2.744                      -0.4356998
                   2.748                     -0.43690606
                   2.752                     -0.43810723
                   2.756                     -0.43930361
                    2.76                     -0.44049552
                   2.764                     -0.44168326
                   2.768                     -0.44286716
                   2.772                     -0.44404758
                   2.776                     -0.44522485
                    2.78                     -0.44639933
                   2.784                     -0.44757139
                   2.788                     -0.44874142
                   2.792                      -0.4499098
                   2.796                     -0.45107694
                     2.8                     -0.45224324
                   2.804                     -0.45340914
                   2.808                     -0.45457507
                   2.812                     -0.45574148
                   2.816                     -0.45690884
                    2.82                     -0.45807763
                   2.824                     -0.45924832
                   2.828                     -0.46042144
                   2.832                     -0.46159748
                   2.836                       -0.462777
                    2.84                     -0.46396054
                   2.844                     -0.46514866
                   2.848                     -0.46634194
                   2.852                     -0.46754098
                   2.856                      -0.4687464
                    2.86                     -0.46995883
                   2.864                     -0.47117891
                   2.868                     -0.47240731
                   2.872                     -0.47364473
                   2.876                     -0.47489187
                    2.88                     -0.47614946
                   2.884                     -0.47741826
                   2.888                     -0.47869903
                   2.892                     -0.47999256
                   2.896                     -0.48129968
                     2.9                     -0.48262123
                   2.904                     -0.48395808
                   2.908                     -0.48531111
                   2.912                     -0.48668126
                   2.916                     -0.48806946
                    2.92                     -0.48947669
                   2.924                     -0.49090397
                   2.928                     -0.49235231
                   2.932                      -0.4938228
                   2.936                     -0.49531654
                    2.94                     -0.49683465
                   2.944                     -0.49837831
                   2.948                     -0.49994873
                   2.952                     -0.50154714
                   2.956                     -0.50317484
                    2.96                     -0.50483314
                   2.964                     -0.50652342
                   2.968                     -0.50824708
                   2.972                     -0.51000558
                   2.976                     -0.51180041
                    2.98                     -0.51363314
                   2.984                     -0.51550536
                   2.988                     -0.51741873
                   2.992                     -0.51937496
                   2.996                     -0.52137581
                       3                     -0.52342312
                   3.004                     -0.52551876
                   3.008                     -0.52766468
                   3.012                     -0.52986292
                   3.016                     -0.53211554
                    3.02                     -0.53442472
                   3.024                     -0.53679269
                   3.028                     -0.53922175
                   3.032                      -0.5417143
                   3.036                     -0.54427283
                    3.04                     -0.54689989
                   3.044                     -0.54959815
                   3.048                     -0.55237036
                   3.052                     -0.55521938
                   3.056                     -0.55814816
                    3.06                     -0.56115978
                   3.064                     -0.56425741
                   3.068                     -0.56744436
                   3.072                     -0.57072406
                   3.076                     -0.57410005
                    3.08                     -0.57757604
                   3.084                     -0.58115584
                   3.088                     -0.58484344
                   3.092                     -0.58864298
                   3.096                     -0.59255875
                     3.1                     -0.59659522
                   3.104                     -0.60075702
                   3.108                       -0.605049
                   3.112                     -0.60947616
                   3.116                     -0.61404375
                    3.12                     -0.61875719
                   3.124                     -0.62362216
                   3.128                     -0.62864454
                   3.132                     -0.63383049
                   3.136                     -0.63918641
                    3.14                     -0.64471897
                   3.144                     -0.65043513
                   3.148                     -0.65634215
                   3.152                     -0.66244759
                   3.156                     -0.66875936
                    3.16                      -0.6752857
                   3.164                     -0.68203522
                   3.168                     -0.68901692
                   3.172                      -0.6962402
                   3.176                     -0.70371488
                    3.18                     -0.71145123
                   3.184                        -0.71946
                   3.188                     -0.72775241
                   3.192                     -0.73634023
                   3.196                     -0.74523577
                     3.2                     -0.75445194
                   3.204                     -0.76400223
                   3.208                     -0.77390081
                   3.212                     -0.78416251
                   3.216                      -0.7948029
                    3.22                     -0.80583832
                   3.224                     -0.81728589
                   3.228                     -0.82916361
                   3.232                     -0.84149038
                   3.236                     -0.85428604
                    3.24                     -0.86757147
                   3.244                     -0.88136859
                   3.248                     -0.89570049
                   3.252                     -0.91059144
                   3.256                       -0.926067
                    3.26                     -0.94215407
                   3.264                     -0.95888102
                   3.268                     -0.97627771
                   3.272                     -0.99437564
                   3.276                       -1.013208
                    3.28                      -1.0328099
                   3.284                      -1.0532184
                   3.288                      -1.0744723
                   3.292                      -1.0966132
                   3.296                      -1.1196845
                     3.3                      -1.1437324
                   3.304                      -1.1688056
                   3.308                      -1.1949558
                   3.312                      -1.2222376
                   3.316                      -1.2507089
                    3.32                       -1.280431
                   3.324                      -1.3114688
                   3.328                      -1.3438913
                   3.332                      -1.3777715
                   3.336                      -1.4131871
                    3.34                      -1.4502203
                   3.344                      -1.4889588
                   3.348                      -1.5294954
                   3.352                      -1.5719289
                   3.356                      -1.6163646
                    3.36                      -1.6629143
                   3.364                      -1.7116969
                   3.368                      -1.7628394
                   3.372                      -1.8164767
                   3.376                      -1.8727528
                    3.38                      -1.9318213
                   3.384                      -1.9938459
                   3.388                      -2.0590013
                   3.392                      -2.1274741
                   3.396                      -2.1994637
                     3.4                       -2.275183
                   3.404                      -2.3548597
                   3.408                      -2.4387373
                   3.412                      -2.5270763
                   3.416                      -2.6201559
                    3.42                      -2.7182746
                   3.424                      -2.8217529
                   3.428                      -2.9309341
                   3.432                      -3.0461865
                   3.436                      -3.1679055
                    3.44                       -3.296516
                   3.444                      -3.4324745
                   3.448                      -3.5762723
                   3.452                      -3.7284379
                   3.456                      -3.8895414
                    3.46                      -4.0601971
                   3.464                      -4.2410686
                   3.468                      -4.4328731
                   3.472                      -4.6363871
                   3.476                      -4.8524518
                    3.48                      -5.0819807
                   3.484                      -5.3259667
                   3.488                      -5.5854914
                   3.492                      -5.8617351
                   3.496                       -6.155988
                     3.5                       -6.469663
                   3.504                      -6.8043107
                   3.508                      -7.1616346
                   3.512                      -7.5435084
                   3.516                      -7.9519929
                    3.52                      -8.3893519
                   3.524                      -8.8580626
                   3.528                       -9.360815
                   3.532                       -9.900489
                   3.536                      -10.480088
                    3.54                      -11.102591
                   3.544                      -11.770667
                   3.548                      -12.486115
                   3.552                      -13.248857
                   3.556                      -14.055138
                    3.56                      -14.894439
                   3.564                      -15.744572
                   3.568                      -16.564964
                   3.572                       -17.29042
                   3.576                      -17.832775
                    3.58                       -18.10175
                   3.584                       -18.04511
                   3.588                      -17.679532
                   3.592                      -17.080116
                   3.596                      -16.340126
                     3.6                      -15.538097
                   3.604                      -14.727138
                   3.608                      -13.938251
                   3.612                       -13.18734
                   3.616                      -12.481183
                    3.62                       -11.82143
                   3.624                      -11.207029
                   3.628                      -10.635605
                   3.632                      -10.104231
                   3.636                       -9.609838
                    3.64                      -9.1494276
                   3.644                      -8.7201764
                   3.648                      -8.3194768
                   3.652                      -7.9449478
                   3.656                      -7.5944281
                    3.66                      -7.2659617
                   3.664                      -6.9577805
                   3.668                      -6.6682858
                   3.672                      -6.3960312
                   3.676                      -6.1397058
                    3.68                      -5.8981203
                   3.684                      -5.6701933
                   3.688                        -5.45494
                   3.692                       -5.251462
                   3.696                       -5.058938
                     3.7                      -4.8766164
                   3.704                      -4.7038076
                   3.708                      -4.5398785
                   3.712                      -4.3842465
                   3.716                      -4.2363752
                    3.72                      -4.0957696
                   3.724                      -3.9619725
                   3.728                      -3.8345611
                   3.732                      -3.7131441
                   3.736                      -3.5973588
                    3.74                      -3.4868684
                   3.744                      -3.3813604
                   3.748                      -3.2805442
                   3.752                      -3.1841492
                   3.756                      -3.0919235
                    3.76                      -3.0036324
                   3.764                      -2.9190567
                   3.768                      -2.8379918
                   3.772                      -2.7602467
                   3.776                      -2.6856424
                    3.78                      -2.6140118
                   3.784                      -2.5451981
                   3.788                      -2.4790545
                   3.792                      -2.4154433
                   3.796                      -2.3542353
                     3.8                      -2.2953091
                   3.804                      -2.2385507
                   3.808                      -2.1838528
                   3.812                      -2.1311147
                   3.816                      -2.0802413
                    3.82                      -2.0311432
                   3.824                      -1.9837362
                   3.828                      -1.9379408
                   3.832                      -1.8936819
                   3.836                      -1.8508887
                    3.84                      -1.8094945
                   3.844                       -1.769436
                   3.848                      -1.7306535
                   3.852                      -1.6930905
                   3.856                      -1.6566935
                    3.86                      -1.6214118
                   3.864                      -1.5871974
                   3.868                       -1.554005
                   3.872                      -1.5217914
                   3.876                      -1.4905157
                    3.88                      -1.4601391
                   3.884                      -1.4306248
                   3.888                      -1.4019377
                   3.892                      -1.3740448
                   3.896                      -1.3469143
                     3.9                      -1.3205162
                   3.904                      -1.2948221
                   3.908                      -1.2698047
                   3.912                      -1.2454383
                   3.916                      -1.2216982
                    3.92                       -1.198561
                   3.924                      -1.1760045
                   3.928                      -1.1540075
                   3.932                      -1.1325498
                   3.936                      -1.1116121
                    3.94                      -1.0911763
                   3.944                      -1.0712248
                   3.948                      -1.0517412
                   3.952                      -1.0327096
                   3.956                      -1.0141152
                    3.96                     -0.99594364
                   3.964                     -0.97818147
                   3.968                     -0.96081588
                   3.972                     -0.94383471
                   3.976                      -0.9272265
                    3.98                     -0.91098037
                   3.984                      -0.8950861
                   3.988                     -0.87953406
                   3.992                     -0.86431521
                   3.996                      -0.8494211
                       4                     -0.83484385
                   4.004                     -0.82057615
                   4.008                     -0.80661126
                   4.012                       -0.792943
                   4.016                     -0.77956577
                    4.02                     -0.76647451
                   4.024                     -0.75366474
                   4.028                     -0.74113257
                   4.032                     -0.72887465
                   4.036                     -0.71688826
                    4.04                     -0.70517123
                   4.044                     -0.69372204
                   4.048                     -0.68253973
                   4.052                     -0.67162399
                   4.056                     -0.66097515
                    4.06                     -0.65059416
                   4.064                     -0.64048262
                   4.068                     -0.63064279
                   4.072                     -0.62107759
                   4.076                      -0.6117906
                    4.08                     -0.60278606
                   4.084                     -0.59406886
                   4.088                     -0.58564453
                   4.092                     -0.57751922
                   4.096                      -0.5696997
                     4.1                     -0.56219329
                   4.104                     -0.55500784
                   4.108                     -0.54815168
                   4.112                     -0.54163352
                   4.116                     -0.53546244
                    4.12                     -0.52964775
                   4.124                      -0.5241989
                   4.128                     -0.51912538
                   4.132                     -0.51443655
                   4.136                     -0.51014158
                    4.14                     -0.50624919
                   4.144                      -0.5027676
                   4.148                     -0.49970426
                   4.152                     -0.49706574
                   4.156                     -0.49485752
                    4.16                     -0.49308386
                   4.164                     -0.49174755
                   4.168                     -0.49084985
                   4.172                     -0.49039028
                   4.176                     -0.49036652
                    4.18                     -0.49077435
                   4.184                     -0.49160754
                   4.188                     -0.49285786
                   4.192                     -0.49451507
                   4.196                     -0.49656698
                     4.2                     -0.49899954
                   4.204                     -0.50179697
                   4.208                     -0.50494192
                   4.212                      -0.5084157
                   4.216                     -0.51219847
                    4.22                      -0.5162695
                   4.224                     -0.52060748
                   4.228                     -0.52519075
                   4.232                     -0.52999762
                   4.236                     -0.53500662
                    4.24                     -0.54019679
                   4.244                     -0.54554792
                   4.248                     -0.55104074
                   4.252                     -0.55665721
                   4.256                     -0.56238059
                    4.26                     -0.56819563
                   4.264                     -0.57408867
                   4.268                     -0.58004772
                   4.272                     -0.58606249
                   4.276                      -0.5921244
                    4.28                      -0.5982266
                   4.284                     -0.60436389
                   4.288                     -0.61053273
                   4.292                      -0.6167311
                   4.296                     -0.62295849
                     4.3                     -0.62921576
                   4.304                     -0.63550506
                   4.308                     -0.64182973
                   4.312                     -0.64819422
                   4.316                     -0.65460395
                    4.32                     -0.66106525
                   4.324                     -0.66758524
                   4.328                     -0.67417177
                   4.332                     -0.68083331
                   4.336                      -0.6875789
                    4.34                     -0.69441807
                   4.344                     -0.70136078
                   4.348                     -0.70841735
                   4.352                     -0.71559846
                   4.356                     -0.72291505
                    4.36                     -0.73037834
                   4.364                     -0.73799976
                   4.368                     -0.74579095
                   4.372                     -0.75376371
                   4.376                     -0.76193007
                    4.38                     -0.77030216
                   4.384                      -0.7788923
                   4.388                     -0.78771298
                   4.392                     -0.79677683
                   4.396                     -0.80609666
                     4.4                     -0.81568542
                   4.404                      -0.8255563
                   4.408                     -0.83572263
                   4.412                     -0.84619798
                   4.416                     -0.85699615
                    4.42                     -0.86813117
                   4.424                     -0.87961734
                   4.428                     -0.89146924
                   4.432                     -0.90370176
                   4.436                     -0.91633012
                    4.44                     -0.92936989
                   4.444                     -0.94283703
                   4.448                     -0.95674789
                   4.452                     -0.97111927
                   4.456                     -0.98596843
                    4.46                      -1.0013131
                   4.464                      -1.0171716
                   4.468                      -1.0335627
                   4.472                      -1.0505058
                   4.476                      -1.0680211
                    4.48                      -1.0861292
                   4.484                      -1.1048515
                   4.488                      -1.1242102
                   4.492                      -1.1442282
                   4.496                      -1.1649294
                     4.5                      -1.1863382
                   4.504                      -1.2084803
                   4.508                      -1.2313821
                   4.512                      -1.2550713
                   4.516                      -1.2795763
                    4.52                      -1.3049269
                   4.524                       -1.331154
                   4.528                      -1.3582896
                   4.532                      -1.3863674
                   4.536                       -1.415422
                    4.54                      -1.4454896
                   4.544                      -1.4766082
                   4.548                      -1.5088169
                   4.552                      -1.5421568
                   4.556                      -1.5766707
                    4.56                      -1.6124032
                   4.564                      -1.6494008
                   4.568                      -1.6877121
                   4.572                      -1.7273879
                   4.576                       -1.768481
                    4.58                      -1.8110467
                   4.584                       -1.855143
                   4.588                      -1.9008302
                   4.592                      -1.9481714
                   4.596                      -1.9972326
                     4.6                       -2.048083
                   4.604                      -2.1007948
                   4.608                      -2.1554435
                   4.612                      -2.2121084
                   4.616                      -2.2708722
                    4.62                      -2.3318219
                   4.624                      -2.3950482
                   4.628                      -2.4606466
                   4.632                      -2.5287168
                   4.636                      -2.5993637
                    4.64                       -2.672697
                   4.644                      -2.7488321
                   4.648                      -2.8278899
                   4.652                      -2.9099974
                   4.656                      -2.9952882
                    4.66                      -3.0839025
                   4.664                      -3.1759876
                   4.668                      -3.2716987
                   4.672                       -3.371199
                   4.676                      -3.4746603
                    4.68                      -3.5822636
                   4.684                      -3.6941998
                   4.688                      -3.8106701
                   4.692                      -3.9318871
                   4.696                      -4.0580752
                     4.7                      -4.1894717
                   4.704                       -4.326328
                   4.708                      -4.4689099
                   4.712                      -4.6174997
                   4.716                      -4.7723967
                    4.72                      -4.9339194
                   4.724                      -5.1024063
                   4.728                      -5.2782185
                   4.732                      -5.4617412
                   4.736                      -5.6533863
                    4.74                      -5.8535946
                   4.744                      -6.0628392
                   4.748                      -6.2816284
                   4.752                      -6.5105096
                   4.756                      -6.7500736
                    4.76                      -7.0009593
                   4.764                      -7.2638592
                   4.768                      -7.5395258
                   4.772                      -7.8287785
                   4.776                      -8.1325119
                    4.78                      -8.4517045
                   4.784                      -8.7874297
                   4.788                      -9.1408662
                   4.792                      -9.5133113
                   4.796                      -9.9061937
                     4.8                      -10.321087
                   4.804                      -10.759724
                   4.808                      -11.224003
                   4.812                      -11.715995
                   4.816                      -12.237932
                    4.82                      -12.792174
                   4.824                      -13.381133
                   4.828                      -14.007118
                   4.832                      -14.672052
                   4.836                      -15.376951
                    4.84                      -16.121023
                   4.844                      -16.900122
                   4.848                      -17.704218
                   4.852                      -18.513534
                   4.856                      -19.293468
                    4.86                      -19.989988
                   4.864                      -20.530516
                   4.868                      -20.838001
                   4.872                      -20.859851
                   4.876                      -20.595038
                    4.88                      -20.094669
                   4.884                      -19.435438
                   4.888                      -18.690358
                   4.892                       -17.91412
                   4.896                      -17.141887
                     4.9                      -16.393808
                   4.904                      -15.680133
                   4.908                      -15.005116
                   4.912                      -14.369592
                   4.916                      -13.772547
                    4.92                      -13.212042
                   4.924                      -12.685739
                   4.928                      -12.191194
                   4.932                      -11.726014
                   4.936                      -11.287932
                    4.94                       -10.87485
                   4.944                       -10.48484
                   4.948                      -10.116147
                   4.952                      -9.7671767
                   4.956                      -9.4364831
                    4.96                      -9.1227553
                   4.964                      -8.8248039
                   4.968                       -8.541548
                   4.972                      -8.2720044
                   4.976                      -8.0152767
                    4.98                       -7.770546
                   4.984                      -7.5370629
                   4.988                        -7.31414
                   4.992                      -7.1011455
                   4.996                      -6.8974978
                       5                      -6.7026602
                   5.004                      -6.5161364
                   5.008                       -6.337467
                   5.012                      -6.1662258
                   5.016                      -6.0020166
                    5.02                      -5.8444709
                   5.024                      -5.6932449
                   5.028                       -5.548018
                   5.032                      -5.4084904
                   5.036                      -5.2743813
                    5.04                      -5.1454279
                   5.044                      -5.0213833
                   5.048                      -4.9020158
                   5.052                      -4.7871075
                   5.056                      -4.6764533
                    5.06                      -4.5698599
                   5.064                      -4.4671449
                   5.068                      -4.3681365
                   5.072                       -4.272672
                   5.076                      -4.1805978
                    5.08                      -4.0917684
                   5.084                      -4.0060463
                   5.088                      -3.9233008
                   5.092                      -3.8434083
                   5.096                      -3.7662513
                     5.1                      -3.6917183
                   5.104                      -3.6197033
                   5.108                      -3.5501056
                   5.112                      -3.4828294
                   5.116                      -3.4177834
                    5.12                      -3.3548806
                   5.124                      -3.2940382
                   5.128                      -3.2351771
                   5.132                      -3.1782221
                   5.136                      -3.1231011
                    5.14                      -3.0697452
                   5.144                      -3.0180889
                   5.148                      -2.9680691
                   5.152                      -2.9196259
                   5.156                      -2.8727014
                    5.16                      -2.8272407
                   5.164                      -2.7831908
                   5.168                       -2.740501
                   5.172                      -2.6991225
                   5.176                      -2.6590088
                    5.18                       -2.620115
                   5.184                      -2.5823978
                   5.188                      -2.5458159
                   5.192                      -2.5103293
                   5.196                      -2.4758996
                     5.2                      -2.4424898
                   5.204                      -2.4100643
                   5.208                      -2.3785887
                   5.212                      -2.3480298
                   5.216                      -2.3183556
                    5.22                      -2.2895352
                   5.224                      -2.2615389
                   5.228                      -2.2343376
                   5.232                      -2.2079035
                   5.236                      -2.1822097
                    5.24                      -2.1572299
                   5.244                       -2.132939
                   5.248                      -2.1093123
                   5.252                      -2.0863262
                   5.256                      -2.0639577
                    5.26                      -2.0421845
                   5.264                      -2.0209849
                   5.268                       -2.000338
                   5.272                      -1.9802235
                   5.276                      -1.9606216
                    5.28                      -1.9415131
                   5.284                      -1.9228795
                   5.288                      -1.9047027
                   5.292                      -1.8869653
                   5.296                      -1.8696502
                     5.3                       -1.852741
                   5.304                      -1.8362218
                   5.308                       -1.820077
                   5.312                      -1.8042916
                   5.316                       -1.788851
                    5.32                      -1.7737412
                   5.324                      -1.7589485
                   5.328                      -1.7444596
                   5.332                      -1.7302619
                   5.336                      -1.7163428
                    5.34                      -1.7026906
                   5.344                      -1.6892936
                   5.348                      -1.6761407
                   5.352                      -1.6632212
                   5.356                      -1.6505248
                    5.36                      -1.6380416
                   5.364                       -1.625762
                   5.368                      -1.6136768
                   5.372                      -1.6017773
                   5.376                      -1.5900551
                    5.38                      -1.5785021
                   5.384                      -1.5671106
                   5.388                      -1.5558734
                   5.392                      -1.5447834
                   5.396                       -1.533834
                     5.4                      -1.5230189
                   5.404                      -1.5123323
                   5.408                      -1.5017683
                   5.412                      -1.4913218
                   5.416                      -1.4809877
                    5.42                      -1.4707613
                   5.424                      -1.4606383
                   5.428                      -1.4506145
                   5.432                       -1.440686
                   5.436                      -1.4308494
                    5.44                      -1.4211014
                   5.444                      -1.4114388
                   5.448                      -1.4018589
                   5.452                      -1.3923592
                   5.456                      -1.3829373
                    5.46                      -1.3735911
                   5.464                      -1.3643187
                   5.468                      -1.3551183
                   5.472                      -1.3459885
                   5.476                       -1.336928
                    5.48                      -1.3279355
                   5.484                      -1.3190101
                   5.488                      -1.3101509
                   5.492                      -1.3013572
                   5.496                      -1.2926285
                     5.5                      -1.2839642
                   5.504                       -1.275364
                   5.508                      -1.2668278
                   5.512                      -1.2583554
                   5.516                      -1.2499467
                    5.52                      -1.2416018
                   5.524                      -1.2333208
                   5.528                      -1.2251039
                   5.532                      -1.2169514
                   5.536                      -1.2088636
                    5.54                      -1.2008408
                   5.544                      -1.1928834
                   5.548                      -1.1849919
                   5.552                      -1.1771667
                   5.556                      -1.1694083
                    5.56                      -1.1617172
                   5.564                       -1.154094
                   5.568                      -1.1465392
                   5.572                      -1.1390532
                   5.576                      -1.1316368
                    5.58                      -1.1242904
                   5.584                      -1.1170145
                   5.588                      -1.1098098
                   5.592                      -1.1026766
                   5.596                      -1.0956156
                     5.6                      -1.0886272
                   5.604                      -1.0817119
                   5.608                      -1.0748702
                   5.612                      -1.0681025
                   5.616                      -1.0614093
                    5.62                      -1.0547909
                   5.624                      -1.0482477
                   5.628                        -1.04178
                   5.632                      -1.0353883
                   5.636                      -1.0290727
                    5.64                      -1.0228336
                   5.644                      -1.0166711
                   5.648                      -1.0105856
                   5.652                      -1.0045771
                   5.656                     -0.99864592
                    5.66                     -0.99279209
                   5.664                     -0.98701575
                   5.668                     -0.98131697
                   5.672                      -0.9756958
                   5.676                     -0.97015226
                    5.68                     -0.96468634
                   5.684                     -0.95929801
                   5.688                     -0.95398723
                   5.692                      -0.9487539
                   5.696                     -0.94359793
                     5.7                     -0.93851919
                   5.704                     -0.93351752
                   5.708                     -0.92859274
                   5.712                     -0.92374467
                   5.716                     -0.91897309
                    5.72                     -0.91427776
                   5.724                     -0.90965843
                   5.728                     -0.90511481
                   5.732                     -0.90064662
                   5.736                     -0.89625355
                    5.74                     -0.89193527
                   5.744                     -0.88769142
                   5.748                     -0.88352167
                   5.752                     -0.87942563
                   5.756                     -0.87540292
                    5.76                     -0.87145313
                   5.764                     -0.86757586
                   5.768                     -0.86377067
                   5.772                     -0.86003714
                   5.776                     -0.85637482
                    5.78                     -0.85278325
                   5.784                     -0.84926197
                   5.788                      -0.8458105
                   5.792                     -0.84242835
                   5.796                     -0.83911505
                     5.8                     -0.83587009
                   5.804                     -0.83269296
                   5.808                     -0.82958316
                   5.812                     -0.82654018
                   5.816                     -0.82356348
                    5.82                     -0.82065255
                   5.824                     -0.81780685
                   5.828                     -0.81502585
                   5.832                     -0.81230901
                   5.836                     -0.80965579
                    5.84                     -0.80706565
                   5.844                     -0.80453804
                   5.848                      -0.8020724
                   5.852                      -0.7996682
                   5.856                     -0.79732488
                    5.86                     -0.79504188
                   5.864                     -0.79281865
                   5.868                     -0.79065464
                   5.872                     -0.78854929
                   5.876                     -0.78650204
                    5.88                     -0.78451233
                   5.884                     -0.78257962
                   5.888                     -0.78070335
                   5.892                     -0.77888295
                   5.896                     -0.77711788
                     5.9                     -0.77540758
                   5.904                      -0.7737515
                   5.908                     -0.77214909
                   5.912                      -0.7705998
                   5.916                     -0.76910307
                    5.92                     -0.76765837
                   5.924                     -0.76626513
                   5.928                     -0.76492283
                   5.932                     -0.76363091
                   5.936                     -0.76238883
                    5.94                     -0.76119607
                   5.944                     -0.76005207
                   5.948                      -0.7589563
                   5.952                     -0.75790824
                   5.956                     -0.75690734
                    5.96                     -0.75595308
                   5.964                     -0.75504493
                   5.968                     -0.75418237
                   5.972                     -0.75336488
                   5.976                     -0.75259193
                    5.98                     -0.75186301
                   5.984                     -0.75117759
                   5.988                     -0.75053518
                   5.992                     -0.74993524
                   5.996                     -0.74937728
                       6                     -0.74886079
                   6.004                     -0.74838527
                   6.008                      -0.7479502
                   6.012                     -0.74755509
                   6.016                     -0.74719943
                    6.02                     -0.74688275
                   6.024                     -0.74660453
                   6.028                     -0.74636428
                   6.032                     -0.74616152
                   6.036                     -0.74599576
                    6.04                     -0.74586651
                   6.044                     -0.74577328
                   6.048                     -0.74571559
                   6.052                     -0.74569297
                   6.056                     -0.74570492
                    6.06                     -0.74575098
                   6.064                     -0.74583066
                   6.068                      -0.7459435
                   6.072                     -0.74608901
                   6.076                     -0.74626672
                    6.08                     -0.74647618
                   6.084                      -0.7467169
                   6.088                     -0.74698842
                   6.092                     -0.74729027
                   6.096                     -0.74762198
                     6.1                      -0.7479831
                   6.104                     -0.74837316
                   6.108                     -0.74879169
                   6.112                     -0.74923824
                   6.116                     -0.74971234
                    6.12                     -0.75021353
                   6.124                     -0.75074136
                   6.128                     -0.75129536
                   6.132                     -0.75187508
                   6.136                     -0.75248006
                    6.14                     -0.75310985
                   6.144                     -0.75376397
                   6.148                     -0.75444199
                   6.152                     -0.75514344
                   6.156                     -0.75586786
                    6.16                      -0.7566148
                   6.164                     -0.75738381
                   6.168                     -0.75817442
                   6.172                     -0.75898618
                   6.176                     -0.75981864
                    6.18                     -0.76067132
                   6.184                     -0.76154379
                   6.188                     -0.76243557
                   6.192                     -0.76334621
                   6.196                     -0.76427526
                     6.2                     -0.76522224
                   6.204                      -0.7661867
                   6.208                     -0.76716818
                   6.212                     -0.76816621
                   6.216                     -0.76918033
                    6.22                     -0.77021008
                   6.224                     -0.77125498
                   6.228                     -0.77231458
                   6.232                      -0.7733884
                   6.236                     -0.77447597
                    6.24                     -0.77557682
                   6.244                     -0.77669047
                   6.248                     -0.77781646
                   6.252                      -0.7789543
                   6.256                     -0.78010351
                    6.26                     -0.78126362
                   6.264                     -0.78243414
                   6.268                     -0.78361459
                   6.272                     -0.78480448
                   6.276                     -0.78600332
                    6.28                     -0.78721062
                   6.284                     -0.78842588
                   6.288                     -0.78964862
                   6.292                     -0.79087832
                   6.296                     -0.79211449
                     6.3                     -0.79335663
                   6.304                     -0.79460422
                   6.308                     -0.79585676
                   6.312                     -0.79711373
                   6.316                     -0.79837462
                    6.32                     -0.79963891
                   6.324                     -0.80090608
                   6.328                      -0.8021756
                   6.332                     -0.80344694
                   6.336                     -0.80471956
                    6.34                     -0.80599295
                   6.344                     -0.80726654
                   6.348                     -0.80853981
                   6.352                      -0.8098122
                   6.356                     -0.81108316
                    6.36                     -0.81235214
                   6.364                     -0.81361857
                   6.368                     -0.81488191
                   6.372                     -0.81614157
                   6.376                     -0.81739699
                    6.38                      -0.8186476
                   6.384                      -0.8198928
                   6.388                     -0.82113202
                   6.392                     -0.82236467
                   6.396                     -0.82359016
                     6.4                     -0.82480788
                   6.404                     -0.82601724
                   6.408                     -0.82721763
                   6.412                     -0.82840842
                   6.416                     -0.82958902
                    6.42                     -0.83075878
                   6.424                      -0.8319171
                   6.428                     -0.83306332
                   6.432                     -0.83419682
                   6.436                     -0.83531695
                    6.44                     -0.83642306
                   6.444                      -0.8375145
                   6.448                     -0.83859061
                   6.452                     -0.83965072
                   6.456                     -0.84069416
                    6.46                     -0.84172025
                   6.464                     -0.84272832
                   6.468                     -0.84371767
                   6.472                     -0.84468761
                   6.476                     -0.84563745
                    6.48                     -0.84656646
                   6.484                     -0.84747395
                   6.488                      -0.8483592
                   6.492                     -0.84922147
                   6.496                     -0.85006005
                     6.5                     -0.85087419
