# Supplementary material for: Synthesis and characterization of cerium doped NiZn nano ferrites as substrate material for multi band MIMO antenna
Source: PLoS One. 2024 Jul 16;19(7):e0305060. doi: 10.1371/journal.pone.0305060 (PMC11251584; doi:10.1371/journal.pone.0305060)
Supplement: S1 File — (ZIP) [file pone.0305060.s001.zip › supplementary information files/Parametric Analysis/effect of Q/S11 when Q reduced to 0.4mm.txt]

        Frequency / GHz                S1,1/abs,dB
----------------------------------------------------------------------
                     2.5                     -0.35323256
                   2.504                     -0.35527436
                   2.508                     -0.35730558
                   2.512                     -0.35932602
                   2.516                     -0.36133552
                    2.52                      -0.3633339
                   2.524                       -0.365321
                   2.528                     -0.36729666
                   2.532                     -0.36926073
                   2.536                     -0.37121307
                    2.54                     -0.37315355
                   2.544                     -0.37508203
                   2.548                     -0.37699841
                   2.552                     -0.37890255
                   2.556                     -0.38079435
                    2.56                     -0.38267372
                   2.564                     -0.38454055
                   2.568                     -0.38639477
                   2.572                     -0.38823629
                   2.576                     -0.39006503
                    2.58                     -0.39188094
                   2.584                     -0.39368395
                   2.588                     -0.39547401
                   2.592                     -0.39725107
                   2.596                      -0.3990151
                     2.6                     -0.40076607
                   2.604                     -0.40250394
                   2.608                     -0.40422871
                   2.612                     -0.40594036
                   2.616                     -0.40763888
                    2.62                     -0.40932429
                   2.624                     -0.41099659
                   2.628                      -0.4126558
                   2.632                     -0.41430194
                   2.636                     -0.41593505
                    2.64                     -0.41755517
                   2.644                     -0.41916234
                   2.648                     -0.42075662
                   2.652                     -0.42233806
                   2.656                     -0.42390674
                    2.66                     -0.42546274
                   2.664                     -0.42700613
                   2.668                     -0.42853701
                   2.672                     -0.43005548
                   2.676                     -0.43156164
                    2.68                     -0.43305561
                   2.684                     -0.43453751
                   2.688                     -0.43600748
                   2.692                     -0.43746565
                   2.696                     -0.43891217
                     2.7                     -0.44034719
                   2.704                     -0.44177088
                   2.708                     -0.44318341
                   2.712                     -0.44458496
                   2.716                     -0.44597572
                    2.72                     -0.44735589
                   2.724                     -0.44872568
                   2.728                      -0.4500853
                   2.732                     -0.45143499
                   2.736                     -0.45277497
                    2.74                     -0.45410549
                   2.744                      -0.4554268
                   2.748                     -0.45673918
                   2.752                     -0.45804289
                   2.756                     -0.45933823
                    2.76                     -0.46062548
                   2.764                     -0.46190496
                   2.768                     -0.46317698
                   2.772                     -0.46444187
                   2.776                     -0.46569997
                    2.78                     -0.46695164
                   2.784                     -0.46819724
                   2.788                     -0.46943714
                   2.792                     -0.47067174
                   2.796                     -0.47190143
                     2.8                     -0.47312664
                   2.804                     -0.47434778
                   2.808                      -0.4755653
                   2.812                     -0.47677966
                   2.816                     -0.47799133
                    2.82                     -0.47920079
                   2.824                     -0.48040855
                   2.828                     -0.48161511
                   2.832                     -0.48282102
                   2.836                     -0.48402682
                    2.84                     -0.48523307
                   2.844                     -0.48644037
                   2.848                     -0.48764931
                   2.852                      -0.4888605
                   2.856                      -0.4900746
                    2.86                     -0.49129225
                   2.864                     -0.49251414
                   2.868                     -0.49374096
                   2.872                     -0.49497343
                   2.876                      -0.4962123
                    2.88                     -0.49745833
                   2.884                     -0.49871231
                   2.888                     -0.49997505
                   2.892                     -0.50124739
                   2.896                     -0.50253018
                     2.9                     -0.50382433
                   2.904                     -0.50513075
                   2.908                     -0.50645038
                   2.912                      -0.5077842
                   2.916                     -0.50913321
                    2.92                     -0.51049845
                   2.924                     -0.51188098
                   2.928                     -0.51328192
                   2.932                     -0.51470239
                   2.936                     -0.51614357
                    2.94                     -0.51760667
                   2.944                     -0.51909294
                   2.948                     -0.52060366
                   2.952                     -0.52214018
                   2.956                     -0.52370385
                    2.96                      -0.5252961
                   2.964                     -0.52691839
                   2.968                     -0.52857224
                   2.972                      -0.5302592
                   2.976                     -0.53198089
                    2.98                     -0.53373897
                   2.984                     -0.53553518
                   2.988                     -0.53737128
                   2.992                     -0.53924911
                   2.996                      -0.5411706
                       3                     -0.54313769
                   3.004                     -0.54515242
                   3.008                     -0.54721691
                   3.012                     -0.54933334
                   3.016                     -0.55150394
                    3.02                     -0.55373108
                   3.024                     -0.55601715
                   3.028                     -0.55836466
                   3.032                     -0.56077621
                   3.036                     -0.56325449
                    3.04                     -0.56580228
                   3.044                     -0.56842245
                   3.048                     -0.57111802
                   3.052                     -0.57389207
                   3.056                     -0.57674783
                    3.06                     -0.57968864
                   3.064                     -0.58271795
                   3.068                     -0.58583937
                   3.072                     -0.58905663
                   3.076                      -0.5923736
                    3.08                     -0.59579431
                   3.084                     -0.59932295
                   3.088                     -0.60296386
                   3.092                     -0.60672157
                   3.096                     -0.61060076
                     3.1                     -0.61460633
                   3.104                     -0.61874336
                   3.108                     -0.62301715
                   3.112                     -0.62743319
                   3.116                     -0.63199723
                    3.12                     -0.63671523
                   3.124                     -0.64159341
                   3.128                     -0.64663826
                   3.132                     -0.65185652
                   3.136                     -0.65725526
                    3.14                      -0.6628418
                   3.144                     -0.66862382
                   3.148                     -0.67460932
                   3.152                     -0.68080663
                   3.156                     -0.68722449
                    3.16                     -0.69387199
                   3.164                     -0.70075866
                   3.168                     -0.70789442
                   3.172                     -0.71528969
                   3.176                     -0.72295533
                    3.18                     -0.73090271
                   3.184                     -0.73914374
                   3.188                     -0.74769089
                   3.192                     -0.75655719
                   3.196                     -0.76575632
                     3.2                      -0.7753026
                   3.204                     -0.78521105
                   3.208                      -0.7954974
                   3.212                     -0.80617819
                   3.216                     -0.81727073
                    3.22                     -0.82879321
                   3.224                     -0.84076476
                   3.228                     -0.85320541
                   3.232                     -0.86613628
                   3.236                     -0.87957952
                    3.24                     -0.89355844
                   3.244                     -0.90809756
                   3.248                      -0.9232227
                   3.252                     -0.93896102
                   3.256                     -0.95534113
                    3.26                     -0.97239319
                   3.264                     -0.99014895
                   3.268                      -1.0086419
                   3.272                      -1.0279074
                   3.276                      -1.0479828
                    3.28                      -1.0689073
                   3.284                      -1.0907226
                   3.288                      -1.1134725
                   3.292                      -1.1372035
                   3.296                      -1.1619645
                     3.3                      -1.1878076
                   3.304                      -1.2147874
                   3.308                      -1.2429623
                   3.312                      -1.2723936
                   3.316                      -1.3031466
                    3.32                      -1.3352903
                   3.324                      -1.3688979
                   3.328                       -1.404047
                   3.332                      -1.4408201
                   3.336                      -1.4793045
                    3.34                      -1.5195931
                   3.344                      -1.5617845
                   3.348                      -1.6059834
                   3.352                      -1.6523011
                   3.356                      -1.7008562
                    3.36                      -1.7517745
                   3.364                      -1.8051901
                   3.368                      -1.8612456
                   3.372                      -1.9200931
                   3.376                      -1.9818942
                    3.38                      -2.0468216
                   3.384                      -2.1150591
                   3.388                      -2.1868027
                   3.392                      -2.2622616
                   3.396                       -2.341659
                     3.4                      -2.4252332
                   3.404                      -2.5132385
                   3.408                      -2.6059467
                   3.412                      -2.7036483
                   3.416                      -2.8066536
                    3.42                      -2.9152946
                   3.424                      -3.0299266
                   3.428                      -3.1509294
                   3.432                      -3.2787101
                   3.436                      -3.4137044
                    3.44                      -3.5563795
                   3.444                      -3.7072359
                   3.448                       -3.866811
                   3.452                       -4.035681
                   3.456                      -4.2144653
                    3.46                      -4.4038291
                   3.464                      -4.6044879
                   3.468                      -4.8172116
                   3.472                      -5.0428292
                   3.476                       -5.282234
                    3.48                      -5.5363892
                   3.484                      -5.8063336
                   3.488                      -6.0931878
                   3.492                      -6.3981608
                   3.496                       -6.722555
                     3.5                      -7.0677717
                   3.504                       -7.435313
                   3.508                      -7.8267804
                   3.512                      -8.2438653
                   3.516                      -8.6883276
                    3.52                      -9.1619525
                   3.524                      -9.6664739
                   3.528                      -10.203441
                   3.532                      -10.773992
                   3.536                      -11.378489
                    3.54                      -12.015912
                   3.544                      -12.682919
                   3.548                      -13.372392
                   3.552                       -14.07136
                   3.556                      -14.758318
                    3.56                      -15.400564
                   3.564                      -15.953283
                   3.568                      -16.363513
                   3.572                      -16.581726
                   3.576                      -16.578766
                    3.58                      -16.358375
                   3.584                      -15.955434
                   3.588                      -15.421429
                   3.592                      -14.808073
                   3.596                      -14.157472
                     3.6                      -13.499534
                   3.604                      -12.853502
                   3.608                      -12.230718
                   3.612                      -11.637199
                   3.616                      -11.075569
                    3.62                      -10.546387
                   3.624                      -10.049005
                   3.628                      -9.5821059
                   3.632                      -9.1440386
                   3.636                      -8.7330145
                    3.64                      -8.3472278
                   3.644                      -7.9849218
                   3.648                      -7.6444256
                   3.652                      -7.3241717
                   3.656                      -7.0227018
                    3.66                      -6.7386667
                   3.664                      -6.4708219
                   3.668                       -6.218022
                   3.672                      -5.9792135
                   3.676                      -5.7534276
                    3.68                      -5.5397734
                   3.684                      -5.3374312
                   3.688                       -5.145646
                   3.692                      -4.9637224
                   3.696                      -4.7910188
                     3.7                      -4.6269429
                   3.704                      -4.4709475
                   3.708                      -4.3225261
                   3.712                      -4.1812101
                   3.716                       -4.046565
                    3.72                      -3.9181879
                   3.724                      -3.7957044
                   3.728                       -3.678767
                   3.732                      -3.5670521
                   3.736                      -3.4602587
                    3.74                      -3.3581063
                   3.744                      -3.2603333
                   3.748                      -3.1666957
                   3.752                      -3.0769656
                   3.756                        -2.99093
                    3.76                      -2.9083898
                   3.764                      -2.8291585
                   3.768                      -2.7530617
                   3.772                      -2.6799357
                   3.776                      -2.6096273
                    3.78                      -2.5419925
                   3.784                      -2.4768962
                   3.788                      -2.4142116
                   3.792                      -2.3538192
                   3.796                       -2.295607
                     3.8                      -2.2394692
                   3.804                      -2.1853065
                   3.808                      -2.1330253
                   3.812                      -2.0825371
                   3.816                      -2.0337587
                    3.82                      -1.9866115
                   3.824                      -1.9410214
                   3.828                      -1.8969182
                   3.832                      -1.8542357
                   3.836                      -1.8129113
                    3.84                      -1.7728857
                   3.844                      -1.7341029
                   3.848                      -1.6965098
                   3.852                       -1.660056
                   3.856                      -1.6246941
                    3.86                      -1.5903786
                   3.864                      -1.5570669
                   3.868                      -1.5247183
                   3.872                      -1.4932942
                   3.876                      -1.4627578
                    3.88                      -1.4330745
                   3.884                      -1.4042112
                   3.888                      -1.3761363
                   3.892                        -1.34882
                   3.896                      -1.3222339
                     3.9                      -1.2963509
                   3.904                      -1.2711453
                   3.908                      -1.2465924
                   3.912                      -1.2226691
                   3.916                       -1.199353
                    3.92                      -1.1766229
                   3.924                      -1.1544588
                   3.928                      -1.1328412
                   3.932                       -1.111752
                   3.936                      -1.0911735
                    3.94                      -1.0710892
                   3.944                      -1.0514832
                   3.948                      -1.0323403
                   3.952                      -1.0136461
                   3.956                     -0.99538687
                    3.96                      -0.9775494
                   3.964                     -0.96012124
                   3.968                     -0.94309047
                   3.972                     -0.92644575
                   3.976                      -0.9101763
                    3.98                     -0.89427182
                   3.984                     -0.87872256
                   3.988                     -0.86351924
                   3.992                     -0.84865303
                   3.996                     -0.83411558
                       4                     -0.81989897
                   4.004                     -0.80599571
                   4.008                     -0.79239873
                   4.012                     -0.77910136
                   4.016                     -0.76609733
                    4.02                     -0.75338076
                   4.024                     -0.74094616
                   4.028                     -0.72878841
                   4.032                     -0.71690277
                   4.036                     -0.70528488
                    4.04                     -0.69393073
                   4.044                     -0.68283669
                   4.048                     -0.67199952
                   4.052                     -0.66141632
                   4.056                     -0.65108461
                    4.06                     -0.64100226
                   4.064                     -0.63116754
                   4.068                     -0.62157912
                   4.072                     -0.61223609
                   4.076                     -0.60313796
                    4.08                     -0.59428467
                   4.084                     -0.58567661
                   4.088                     -0.57731464
                   4.092                     -0.56920012
                   4.096                     -0.56133493
                     4.1                     -0.55372146
                   4.104                     -0.54636269
                   4.108                     -0.53926219
                   4.112                     -0.53242416
                   4.116                     -0.52585345
                    4.12                     -0.51955563
                   4.124                     -0.51353701
                   4.128                     -0.50780467
                   4.132                     -0.50236654
                   4.136                     -0.49723143
                    4.14                     -0.49240909
                   4.144                     -0.48791022
                   4.148                      -0.4837466
                   4.152                     -0.47993109
                   4.156                     -0.47647769
                    4.16                     -0.47340158
                   4.164                     -0.47071923
                   4.168                     -0.46844834
                   4.172                     -0.46660797
                   4.176                     -0.46521847
                    4.18                     -0.46430156
                   4.184                     -0.46388027
                   4.188                      -0.4639789
                   4.192                     -0.46462292
                   4.196                     -0.46583889
                     4.2                     -0.46765427
                   4.204                     -0.47009715
                   4.208                       -0.473196
                   4.212                     -0.47697924
                   4.216                     -0.48147476
                    4.22                     -0.48670935
                   4.224                     -0.49270795
                   4.228                     -0.49949284
                   4.232                      -0.5070827
                   4.236                     -0.51549144
                    4.24                     -0.52472707
                   4.244                     -0.53479036
                   4.248                     -0.54567347
                   4.252                     -0.55735854
                   4.256                     -0.56981638
                    4.26                     -0.58300523
                   4.264                     -0.59686974
                   4.268                     -0.61134028
                   4.272                      -0.6263327
                   4.276                     -0.64174858
                    4.28                     -0.65747611
                   4.284                     -0.67339168
                   4.288                     -0.68936212
                   4.292                     -0.70524765
                   4.296                      -0.7209054
                     4.3                      -0.7361933
                   4.304                     -0.75097431
                   4.308                     -0.76512057
                   4.312                     -0.77851731
                   4.316                     -0.79106628
                    4.32                     -0.80268851
                   4.324                     -0.81332614
                   4.328                     -0.82294341
                   4.332                     -0.83152664
                   4.336                     -0.83908338
                    4.34                     -0.84564079
                   4.344                     -0.85124339
                   4.348                      -0.8559505
                   4.352                     -0.85983334
                   4.356                     -0.86297218
                    4.36                     -0.86545354
                   4.364                      -0.8673676
                   4.368                     -0.86880595
                   4.372                     -0.86985962
                   4.376                     -0.87061753
                    4.38                     -0.87116522
                   4.384                     -0.87158396
                   4.388                     -0.87195016
                   4.392                       -0.872335
                   4.396                     -0.87280425
                     4.4                     -0.87341837
                   4.404                     -0.87423259
                   4.408                     -0.87529719
                   4.412                     -0.87665785
                   4.416                     -0.87835596
                    4.42                     -0.88042903
                   4.424                     -0.88291109
                   4.428                     -0.88583309
                   4.432                     -0.88922324
                   4.436                     -0.89310741
                    4.44                     -0.89750945
                   4.444                      -0.9024515
                   4.448                     -0.90795433
                   4.452                     -0.91403755
                   4.456                     -0.92071986
                    4.46                     -0.92801933
                   4.464                     -0.93595353
                   4.468                     -0.94453976
                   4.472                      -0.9537952
                   4.476                     -0.96373708
                    4.48                     -0.97438276
                   4.484                     -0.98574992
                   4.488                     -0.99785666
                   4.492                      -1.0107216
                   4.496                      -1.0243638
                     4.5                      -1.0388034
                   4.504                       -1.054061
                   4.508                      -1.0701581
                   4.512                      -1.0871173
                   4.516                      -1.1049622
                    4.52                      -1.1237172
                   4.524                      -1.1434084
                   4.528                      -1.1640626
                   4.532                      -1.1857082
                   4.536                      -1.2083749
                    4.54                       -1.232094
                   4.544                      -1.2568981
                   4.548                      -1.2828216
                   4.552                      -1.3099003
                   4.556                      -1.3381721
                    4.56                      -1.3676765
                   4.564                      -1.3984551
                   4.568                      -1.4305514
                   4.572                       -1.464011
                   4.576                      -1.4988817
                    4.58                      -1.5352139
                   4.584                      -1.5730599
                   4.588                       -1.612475
                   4.592                      -1.6535168
                   4.596                       -1.696246
                     4.6                       -1.740726
                   4.604                      -1.7870231
                   4.608                      -1.8352071
                   4.612                      -1.8853509
                   4.616                      -1.9375308
                    4.62                       -1.991827
                   4.624                      -2.0483233
                   4.628                      -2.1071075
                   4.632                      -2.1682716
                   4.636                      -2.2319121
                    4.64                      -2.2981297
                   4.644                      -2.3670303
                   4.648                      -2.4387245
                   4.652                      -2.5133282
                   4.656                      -2.5909629
                    4.66                      -2.6717556
                   4.664                      -2.7558395
                   4.668                       -2.843354
                   4.672                      -2.9344449
                   4.676                      -3.0292651
                    4.68                      -3.1279743
                   4.684                      -3.2307401
                   4.688                      -3.3377375
                   4.692                      -3.4491499
                   4.696                      -3.5651691
                     4.7                      -3.6859956
                   4.704                      -3.8118392
                   4.708                      -3.9429194
                   4.712                      -4.0794652
                   4.716                      -4.2217163
                    4.72                      -4.3699227
                   4.724                      -4.5243451
                   4.728                      -4.6852557
                   4.732                      -4.8529377
                   4.736                      -5.0276858
                    4.74                      -5.2098061
                   4.744                      -5.3996156
                   4.748                      -5.5974424
                   4.752                      -5.8036244
                   4.756                      -6.0185085
                    4.76                      -6.2424487
                   4.764                      -6.4758039
                   4.768                      -6.7189346
                   4.772                      -6.9721983
                   4.776                      -7.2359432
                    4.78                      -7.5105003
                   4.784                      -7.7961717
                   4.788                      -8.0932166
                   4.792                      -8.4018311
                   4.796                      -8.7221231
                     4.8                      -9.0540784
                   4.804                      -9.3975169
                   4.808                      -9.7520364
                   4.812                       -10.11694
                   4.816                      -10.491146
                    4.82                      -10.873073
                   4.824                      -11.260507
                   4.828                      -11.650443
                   4.832                      -12.038918
                   4.836                      -12.420841
                    4.84                      -12.789871
                   4.844                      -13.138372
                   4.848                      -13.457529
                   4.852                      -13.737696
                   4.856                       -13.96902
                    4.86                       -14.14235
                   4.864                      -14.250305
                   4.868                      -14.288297
                   4.872                       -14.25524
                   4.876                      -14.153713
                    4.88                      -13.989552
                   4.884                      -13.770969
                   4.888                       -13.50748
                   4.892                      -13.208885
                   4.896                      -12.884476
                     4.9                      -12.542532
                   4.904                      -12.190083
                   4.908                      -11.832872
                   4.912                      -11.475438
                   4.916                      -11.121269
                    4.92                      -10.772967
                   4.924                       -10.43242
                   4.928                      -10.100945
                   4.932                      -9.7794141
                   4.936                       -9.468362
                    4.94                      -9.1680638
                   4.944                      -8.8786024
                   4.948                      -8.5999186
                   4.952                        -8.33185
                   4.956                      -8.0741611
                    4.96                      -7.8265659
                   4.964                       -7.588745
                   4.968                      -7.3603586
                   4.972                      -7.1410558
                   4.976                      -6.9304823
                    4.98                      -6.7282852
                   4.984                      -6.5341167
                   4.988                      -6.3476372
                   4.992                      -6.1685169
                   4.996                      -5.9964371
                       5                      -5.8310908
                   5.004                      -5.6721832
                   5.008                      -5.5194321
                   5.012                      -5.3725673
                   5.016                      -5.2313311
                    5.02                      -5.0954772
                   5.024                       -4.964771
                   5.028                      -4.8389892
                   5.032                      -4.7179187
                   5.036                       -4.601357
                    5.04                       -4.489111
                   5.044                      -4.3809971
                   5.048                      -4.2768406
                   5.052                       -4.176475
                   5.056                      -4.0797419
                    5.06                      -3.9864905
                   5.064                      -3.8965773
                   5.068                      -3.8098654
                   5.072                      -3.7262244
                   5.076                      -3.6455303
                    5.08                      -3.5676647
                   5.084                      -3.4925146
                   5.088                      -3.4199724
                   5.092                      -3.3499353
                   5.096                      -3.2823054
                     5.1                       -3.216989
                   5.104                      -3.1538967
                   5.108                      -3.0929429
                   5.112                      -3.0340462
                   5.116                      -2.9771282
                    5.12                      -2.9221143
                   5.124                       -2.868933
                   5.128                      -2.8175158
                   5.132                      -2.7677971
                   5.136                       -2.719714
                    5.14                      -2.6732063
                   5.144                      -2.6282161
                   5.148                      -2.5846879
                   5.152                      -2.5425686
                   5.156                      -2.5018069
                    5.16                      -2.4623536
                   5.164                      -2.4241617
                   5.168                      -2.3871855
                   5.172                      -2.3513813
                   5.176                      -2.3167072
                    5.18                      -2.2831224
                   5.184                       -2.250588
                   5.188                      -2.2190662
                   5.192                      -2.1885208
                   5.196                      -2.1589168
                     5.2                      -2.1302203
                   5.204                      -2.1023987
                   5.208                      -2.0754204
                   5.212                       -2.049255
                   5.216                      -2.0238731
                    5.22                      -1.9992461
                   5.224                      -1.9753465
                   5.228                      -1.9521478
                   5.232                       -1.929624
                   5.236                      -1.9077503
                    5.24                      -1.8865025
                   5.244                      -1.8658572
                   5.248                      -1.8457919
                   5.252                      -1.8262844
                   5.256                      -1.8073137
                    5.26                      -1.7888592
                   5.264                      -1.7709008
                   5.268                      -1.7534194
                   5.272                      -1.7363962
                   5.276                      -1.7198131
                    5.28                      -1.7036526
                   5.284                      -1.6878978
                   5.288                      -1.6725322
                   5.292                        -1.65754
                   5.296                      -1.6429058
                     5.3                      -1.6286148
                   5.304                      -1.6146525
                   5.308                      -1.6010051
                   5.312                      -1.5876593
                   5.316                      -1.5746021
                    5.32                      -1.5618211
                   5.324                      -1.5493042
                   5.328                      -1.5370398
                   5.332                      -1.5250169
                   5.336                      -1.5132247
                    5.34                      -1.5016529
                   5.344                      -1.4902916
                   5.348                      -1.4791313
                   5.352                      -1.4681629
                   5.356                      -1.4573776
                    5.36                      -1.4467673
                   5.364                      -1.4363238
                   5.368                      -1.4260395
                   5.372                      -1.4159073
                   5.376                      -1.4059202
                    5.38                      -1.3960715
                   5.384                      -1.3863552
                   5.388                      -1.3767651
                   5.392                      -1.3672958
                   5.396                      -1.3579419
                     5.4                      -1.3486984
                   5.404                      -1.3395605
                   5.408                      -1.3305238
                   5.412                      -1.3215842
                   5.416                      -1.3127377
                    5.42                      -1.3039806
                   5.424                      -1.2953095
                   5.428                      -1.2867213
                   5.432                      -1.2782129
                   5.436                      -1.2697817
                    5.44                       -1.261425
                   5.444                      -1.2531406
                   5.448                      -1.2449262
                   5.452                        -1.23678
                   5.456                      -1.2287002
                    5.46                      -1.2206851
                   5.464                      -1.2127332
                   5.468                      -1.2048433
                   5.472                      -1.1970142
                   5.476                      -1.1892449
                    5.48                      -1.1815343
                   5.484                      -1.1738818
                   5.488                      -1.1662867
                   5.492                      -1.1587483
                   5.496                      -1.1512663
                     5.5                      -1.1438401
                   5.504                      -1.1364696
                   5.508                      -1.1291545
                   5.512                      -1.1218946
                   5.516                      -1.1146899
                    5.52                      -1.1075404
                   5.524                       -1.100446
                   5.528                      -1.0934069
                   5.532                      -1.0864232
                   5.536                       -1.079495
                    5.54                      -1.0726226
                   5.544                      -1.0658062
                   5.548                      -1.0590461
                   5.552                      -1.0523425
                   5.556                      -1.0456959
                    5.56                      -1.0391064
                   5.564                      -1.0325746
                   5.568                      -1.0261006
                   5.572                      -1.0196849
                   5.576                      -1.0133279
                    5.58                      -1.0070299
                   5.584                      -1.0007913
                   5.588                     -0.99461255
                   5.592                     -0.98849392
                   5.596                     -0.98243581
                     5.6                     -0.97643858
                   5.604                      -0.9705026
                   5.608                      -0.9646282
                   5.612                     -0.95881572
                   5.616                     -0.95306548
                    5.62                      -0.9473778
                   5.624                     -0.94175297
                   5.628                     -0.93619127
                   5.632                     -0.93069297
                   5.636                     -0.92525833
                    5.64                     -0.91988757
                   5.644                     -0.91458093
                   5.648                      -0.9093386
                   5.652                     -0.90416077
                   5.656                     -0.89904761
                    5.66                     -0.89399927
                   5.664                     -0.88901589
                   5.668                     -0.88409758
                   5.672                     -0.87924444
                   5.676                     -0.87445656
                    5.68                     -0.86973399
                   5.684                     -0.86507679
                   5.688                     -0.86048498
                   5.692                     -0.85595859
                   5.696                      -0.8514976
                     5.7                       -0.847102
                   5.704                     -0.84277175
                   5.708                      -0.8385068
                   5.712                     -0.83430708
                   5.716                     -0.83017251
                    5.72                     -0.82610299
                   5.724                     -0.82209842
                   5.728                     -0.81815867
                   5.732                     -0.81428359
                   5.736                     -0.81047303
                    5.74                     -0.80672684
                   5.744                     -0.80304483
                   5.748                     -0.79942681
                   5.752                     -0.79587258
                   5.756                     -0.79238192
                    5.76                     -0.78895462
                   5.764                     -0.78559043
                   5.768                     -0.78228911
                   5.772                      -0.7790504
                   5.776                     -0.77587405
                    5.78                     -0.77275977
                   5.784                     -0.76970728
                   5.788                     -0.76671629
                   5.792                      -0.7637865
                   5.796                      -0.7609176
                     5.8                     -0.75810929
                   5.804                     -0.75536122
                   5.808                     -0.75267309
                   5.812                     -0.75004454
                   5.816                     -0.74747525
                    5.82                     -0.74496485
                   5.824                     -0.74251301
                   5.828                     -0.74011935
                   5.832                     -0.73778352
                   5.836                     -0.73550515
                    5.84                     -0.73328386
                   5.844                     -0.73111928
                   5.848                     -0.72901103
                   5.852                     -0.72695871
                   5.856                     -0.72496194
                    5.86                     -0.72302034
                   5.864                     -0.72113349
                   5.868                     -0.71930101
                   5.872                     -0.71752248
                   5.876                     -0.71579752
                    5.88                      -0.7141257
                   5.884                     -0.71250662
                   5.888                     -0.71093987
                   5.892                     -0.70942503
                   5.896                     -0.70796169
                     5.9                     -0.70654943
                   5.904                     -0.70518783
                   5.908                     -0.70387647
                   5.912                     -0.70261493
                   5.916                     -0.70140278
                    5.92                      -0.7002396
                   5.924                     -0.69912496
                   5.928                     -0.69805844
                   5.932                      -0.6970396
                   5.936                     -0.69606802
                    5.94                     -0.69514326
                   5.944                      -0.6942649
                   5.948                     -0.69343251
                   5.952                     -0.69264564
                   5.956                     -0.69190387
                    5.96                     -0.69120677
                   5.964                      -0.6905539
                   5.968                     -0.68994482
                   5.972                      -0.6893791
                   5.976                      -0.6888563
                    5.98                     -0.68837599
                   5.984                     -0.68793773
                   5.988                     -0.68754108
                   5.992                     -0.68718561
                   5.996                     -0.68687087
                       6                     -0.68659643
                   6.004                     -0.68636184
                   6.008                     -0.68616668
                   6.012                     -0.68601049
                   6.016                     -0.68589284
                    6.02                     -0.68581328
                   6.024                     -0.68577138
                   6.028                     -0.68576669
                   6.032                     -0.68579876
                   6.036                     -0.68586716
                    6.04                     -0.68597143
                   6.044                     -0.68611114
                   6.048                     -0.68628584
                   6.052                     -0.68649508
                   6.056                     -0.68673841
                    6.06                     -0.68701538
                   6.064                     -0.68732555
                   6.068                     -0.68766846
                   6.072                     -0.68804366
                   6.076                     -0.68845069
                    6.08                     -0.68888911
                   6.084                     -0.68935846
                   6.088                     -0.68985827
                   6.092                     -0.69038809
                   6.096                     -0.69094747
                     6.1                     -0.69153593
                   6.104                     -0.69215301
                   6.108                     -0.69279825
                   6.112                     -0.69347118
                   6.116                     -0.69417133
                    6.12                     -0.69489822
                   6.124                     -0.69565139
                   6.128                     -0.69643035
                   6.132                     -0.69723463
                   6.136                     -0.69806375
                    6.14                     -0.69891721
                   6.144                     -0.69979454
                   6.148                     -0.70069524
                   6.152                     -0.70161882
                   6.156                     -0.70256478
                    6.16                     -0.70353262
                   6.164                     -0.70452185
                   6.168                     -0.70553194
                   6.172                     -0.70656239
                   6.176                     -0.70761269
                    6.18                     -0.70868232
                   6.184                     -0.70977075
                   6.188                     -0.71087746
                   6.192                      -0.7120019
                   6.196                     -0.71314356
                     6.2                     -0.71430188
                   6.204                     -0.71547632
                   6.208                     -0.71666632
                   6.212                     -0.71787134
                   6.216                     -0.71909079
                    6.22                     -0.72032413
                   6.224                     -0.72157076
                   6.228                     -0.72283012
                   6.232                     -0.72410161
                   6.236                     -0.72538463
                    6.24                      -0.7266786
                   6.244                     -0.72798289
                   6.248                     -0.72929689
                   6.252                     -0.73061999
                   6.256                     -0.73195154
                    6.26                     -0.73329091
                   6.264                     -0.73463746
                   6.268                     -0.73599052
                   6.272                     -0.73734943
                   6.276                     -0.73871353
                    6.28                     -0.74008212
                   6.284                     -0.74145451
                   6.288                        -0.74283
                   6.292                     -0.74420788
                   6.296                     -0.74558742
                     6.3                     -0.74696789
                   6.304                     -0.74834855
                   6.308                     -0.74972863
                   6.312                     -0.75110737
                   6.316                     -0.75248399
                    6.32                     -0.75385769
                   6.324                     -0.75522767
                   6.328                     -0.75659311
                   6.332                     -0.75795317
                   6.336                       -0.759307
                    6.34                     -0.76065376
                   6.344                     -0.76199255
                   6.348                     -0.76332248
                   6.352                     -0.76464266
                   6.356                     -0.76595215
                    6.36                     -0.76725001
                   6.364                     -0.76853529
                   6.368                     -0.76980702
                   6.372                     -0.77106419
                   6.376                      -0.7723058
                    6.38                     -0.77353081
                   6.384                     -0.77473819
                   6.388                     -0.77592685
                   6.392                     -0.77709571
                   6.396                     -0.77824365
                     6.4                     -0.77936954
                   6.404                     -0.78047223
                   6.408                     -0.78155054
                   6.412                     -0.78260326
                   6.416                     -0.78362918
                    6.42                     -0.78462703
                   6.424                     -0.78559554
                   6.428                     -0.78653341
                   6.432                     -0.78743931
                   6.436                     -0.78831189
                    6.44                     -0.78914976
                   6.444                      -0.7899515
                   6.448                     -0.79071568
                   6.452                     -0.79144081
                   6.456                      -0.7921254
                    6.46                     -0.79276791
                   6.464                     -0.79336678
                   6.468                     -0.79392038
                   6.472                     -0.79442711
                   6.476                     -0.79488527
                    6.48                     -0.79529316
                   6.484                     -0.79564904
                   6.488                     -0.79595112
                   6.492                     -0.79619759
                   6.496                     -0.79638658
                     6.5                     -0.79651619
