# Supplementary material for: Synthesis and characterization of cerium doped NiZn nano ferrites as substrate material for multi band MIMO antenna
Source: PLoS One. 2024 Jul 16;19(7):e0305060. doi: 10.1371/journal.pone.0305060 (PMC11251584; doi:10.1371/journal.pone.0305060)
Supplement: S1 File — (ZIP) [file pone.0305060.s001.zip › supplementary information files/Parametric Analysis/effect of Q/S11 when ture Q reduced to 0.2mm.txt]

        Frequency / GHz                S1,1/abs,dB
----------------------------------------------------------------------
                     2.5                     -0.34924362
                   2.504                     -0.35110988
                   2.508                     -0.35296433
                   2.512                     -0.35480687
                   2.516                     -0.35663742
                    2.52                     -0.35845588
                   2.524                     -0.36026217
                   2.528                     -0.36205622
                   2.532                     -0.36383794
                   2.536                     -0.36560729
                    2.54                     -0.36736418
                   2.544                     -0.36910858
                   2.548                     -0.37084042
                   2.552                     -0.37255966
                   2.556                     -0.37426627
                    2.56                      -0.3759602
                   2.564                     -0.37764143
                   2.568                     -0.37930993
                   2.572                     -0.38096569
                   2.576                      -0.3826087
                    2.58                     -0.38423893
                   2.584                      -0.3858564
                   2.588                     -0.38746111
                   2.592                     -0.38905306
                   2.596                     -0.39063227
                     2.6                     -0.39219876
                   2.604                     -0.39375255
                   2.608                     -0.39529368
                   2.612                     -0.39682218
                   2.616                     -0.39833809
                    2.62                     -0.39984146
                   2.624                     -0.40133235
                   2.628                     -0.40281081
                   2.632                     -0.40427691
                   2.636                     -0.40573072
                    2.64                     -0.40717231
                   2.644                     -0.40860178
                   2.648                      -0.4100192
                   2.652                     -0.41142467
                   2.656                      -0.4128183
                    2.66                     -0.41420018
                   2.664                     -0.41557044
                   2.668                      -0.4169292
                   2.672                     -0.41827657
                   2.676                     -0.41961269
                    2.68                      -0.4209377
                   2.684                     -0.42225174
                   2.688                     -0.42355497
                   2.692                     -0.42484755
                   2.696                     -0.42612963
                     2.7                     -0.42740141
                   2.704                     -0.42866304
                   2.708                     -0.42991472
                   2.712                     -0.43115665
                   2.716                     -0.43238903
                    2.72                     -0.43361205
                   2.724                     -0.43482595
                   2.728                     -0.43603095
                   2.732                     -0.43722728
                   2.736                     -0.43841517
                    2.74                     -0.43959488
                   2.744                     -0.44076666
                   2.748                     -0.44193079
                   2.752                     -0.44308753
                   2.756                     -0.44423716
                    2.76                     -0.44537999
                   2.764                      -0.4465163
                   2.768                     -0.44764642
                   2.772                     -0.44877066
                   2.776                     -0.44988935
                    2.78                     -0.45100283
                   2.784                     -0.45211146
                   2.788                      -0.4532156
                   2.792                     -0.45431561
                   2.796                     -0.45541188
                     2.8                     -0.45650481
                   2.804                      -0.4575948
                   2.808                     -0.45868227
                   2.812                     -0.45976764
                   2.816                     -0.46085138
                    2.82                     -0.46193392
                   2.824                     -0.46301574
                   2.828                     -0.46409732
                   2.832                     -0.46517916
                   2.836                     -0.46626177
                    2.84                     -0.46734567
                   2.844                     -0.46843141
                   2.848                     -0.46951954
                   2.852                     -0.47061064
                   2.856                     -0.47170529
                    2.86                     -0.47280411
                   2.864                      -0.4739077
                   2.868                     -0.47501673
                   2.872                     -0.47613184
                   2.876                     -0.47725372
                    2.88                     -0.47838307
                   2.884                     -0.47952061
                   2.888                     -0.48066707
                   2.892                     -0.48182323
                   2.896                     -0.48298987
                     2.9                     -0.48416779
                   2.904                     -0.48535783
                   2.908                     -0.48656084
                   2.912                     -0.48777772
                   2.916                     -0.48900937
                    2.92                     -0.49025672
                   2.924                     -0.49152075
                   2.928                     -0.49280244
                   2.932                     -0.49410283
                   2.936                     -0.49542296
                    2.94                     -0.49676393
                   2.944                     -0.49812687
                   2.948                     -0.49951292
                   2.952                     -0.50092329
                   2.956                      -0.5023592
                    2.96                     -0.50382192
                   2.964                     -0.50531278
                   2.968                     -0.50683311
                   2.972                     -0.50838431
                   2.976                     -0.50996783
                    2.98                     -0.51158515
                   2.984                     -0.51323782
                   2.988                     -0.51492741
                   2.992                     -0.51665556
                   2.996                     -0.51842398
                       3                     -0.52023441
                   3.004                     -0.52208866
                   3.008                      -0.5239886
                   3.012                     -0.52593617
                   3.016                     -0.52793336
                    3.02                     -0.52998225
                   3.024                     -0.53208498
                   3.028                     -0.53424376
                   3.032                     -0.53646089
                   3.036                     -0.53873875
                    3.04                      -0.5410798
                   3.044                     -0.54348657
                   3.048                     -0.54596173
                   3.052                     -0.54850799
                   3.056                      -0.5511282
                    3.06                      -0.5538253
                   3.064                     -0.55660234
                   3.068                     -0.55946249
                   3.072                     -0.56240902
                   3.076                     -0.56544535
                    3.08                     -0.56857501
                   3.084                     -0.57180167
                   3.088                     -0.57512916
                   3.092                     -0.57856143
                   3.096                     -0.58210261
                     3.1                     -0.58575697
                   3.104                     -0.58952896
                   3.108                     -0.59342323
                   3.112                     -0.59744458
                   3.116                     -0.60159803
                    3.12                      -0.6058888
                   3.124                     -0.61032231
                   3.128                     -0.61490424
                   3.132                     -0.61964047
                   3.136                     -0.62453714
                    3.14                     -0.62960066
                   3.144                     -0.63483772
                   3.148                     -0.64025527
                   3.152                     -0.64586059
                   3.156                     -0.65166125
                    3.16                     -0.65766519
                   3.164                     -0.66388066
                   3.168                     -0.67031632
                   3.172                      -0.6769812
                   3.176                     -0.68388473
                    3.18                     -0.69103678
                   3.184                     -0.69844769
                   3.188                     -0.70612826
                   3.192                     -0.71408981
                   3.196                     -0.72234418
                     3.2                     -0.73090377
                   3.204                     -0.73978161
                   3.208                      -0.7489913
                   3.212                     -0.75854716
                   3.216                     -0.76846417
                    3.22                     -0.77875807
                   3.224                     -0.78944538
                   3.228                     -0.80054346
                   3.232                     -0.81207052
                   3.236                     -0.82404572
                    3.24                      -0.8364892
                   3.244                     -0.84942214
                   3.248                     -0.86286684
                   3.252                     -0.87684675
                   3.256                     -0.89138658
                    3.26                     -0.90651236
                   3.264                     -0.92225152
                   3.268                     -0.93863298
                   3.272                     -0.95568724
                   3.276                     -0.97344648
                    3.28                      -0.9919447
                   3.284                      -1.0112178
                   3.288                      -1.0313036
                   3.292                      -1.0522422
                   3.296                      -1.0740761
                     3.3                        -1.09685
                   3.304                      -1.1206114
                   3.308                      -1.1454104
                   3.312                      -1.1713004
                   3.316                      -1.1983378
                    3.32                      -1.2265822
                   3.324                      -1.2560971
                   3.328                      -1.2869499
                   3.332                      -1.3192119
                   3.336                      -1.3529591
                    3.34                      -1.3882721
                   3.344                      -1.4252366
                   3.348                      -1.4639438
                   3.352                      -1.5044908
                   3.356                      -1.5469808
                    3.36                      -1.5915238
                   3.364                       -1.638237
                   3.368                      -1.6872455
                   3.372                      -1.7386825
                   3.376                      -1.7926902
                    3.38                      -1.8494205
                   3.384                      -1.9090354
                   3.388                      -1.9717083
                   3.392                      -2.0376244
                   3.396                      -2.1069818
                     3.4                      -2.1799926
                   3.404                      -2.2568837
                   3.408                      -2.3378983
                   3.412                       -2.423297
                   3.416                      -2.5133593
                    3.42                       -2.608385
                   3.424                       -2.708696
                   3.428                       -2.814638
                   3.432                      -2.9265828
                   3.436                      -3.0449302
                    3.44                      -3.1701105
                   3.444                      -3.3025873
                   3.448                      -3.4428607
                   3.452                        -3.59147
                   3.456                      -3.7489982
                    3.46                      -3.9160757
                   3.464                      -4.0933853
                   3.468                      -4.2816674
                   3.472                      -4.4817262
                   3.476                       -4.694437
                    3.48                      -4.9207537
                   3.484                      -5.1617187
                   3.488                      -5.4184735
                   3.492                      -5.6922716
                   3.496                      -5.9844929
                     3.5                      -6.2966621
                   3.504                      -6.6304683
                   3.508                        -6.98779
                   3.512                      -7.3707232
                   3.516                      -7.7816148
                    3.52                      -8.2231002
                   3.524                      -8.6981463
                   3.528                      -9.2100964
                   3.532                      -9.7627129
                   3.536                      -10.360207
                    3.54                      -11.007235
                   3.544                      -11.708807
                   3.548                      -12.470025
                   3.552                      -13.295457
                   3.556                      -14.187766
                    3.56                      -15.144881
                   3.564                      -16.154415
                   3.568                      -17.183456
                   3.572                      -18.162852
                   3.576                      -18.972598
                    3.58                      -19.454008
                   3.584                      -19.480762
                   3.588                      -19.050934
                   3.592                      -18.288538
                   3.596                      -17.352402
                     3.6                       -16.36367
                   3.604                      -15.392457
                   3.608                      -14.472215
                   3.612                      -13.615555
                   3.616                      -12.824589
                    3.62                      -12.096616
                   3.624                      -11.426993
                   3.628                      -10.810534
                   3.632                       -10.24215
                   3.636                      -9.7171196
                    3.64                      -9.2311767
                   3.644                      -8.7805201
                   3.648                      -8.3617817
                   3.652                      -7.9719831
                   3.656                      -7.6084898
                    3.66                      -7.2689673
                   3.664                       -6.951342
                   3.668                      -6.6537665
                   3.672                      -6.3745901
                   3.676                      -6.1123332
                    3.68                      -5.8656658
                   3.684                      -5.6333888
                   3.688                      -5.4144179
                   3.692                      -5.2077704
                   3.696                      -5.0125535
                     3.7                      -4.8279538
                   3.704                      -4.6532291
                   3.708                      -4.4877006
                   3.712                      -4.3307463
                   3.716                      -4.1817955
                    3.72                      -4.0403234
                   3.724                      -3.9058468
                   3.728                        -3.77792
                   3.732                      -3.6561319
                   3.736                       -3.540102
                    3.74                      -3.4294783
                   3.744                      -3.3239347
                   3.748                      -3.2231684
                   3.752                      -3.1268985
                   3.756                      -3.0348636
                    3.76                      -2.9468207
                   3.764                      -2.8625434
                   3.768                      -2.7818206
                   3.772                      -2.7044555
                   3.776                      -2.6302642
                    3.78                      -2.5590748
                   3.784                      -2.4907268
                   3.788                      -2.4250698
                   3.792                      -2.3619628
                   3.796                       -2.301274
                     3.8                      -2.2428796
                   3.804                      -2.1866632
                   3.808                      -2.1325158
                   3.812                      -2.0803349
                   3.816                       -2.030024
                    3.82                      -1.9814922
                   3.824                      -1.9346543
                   3.828                      -1.8894295
                   3.832                      -1.8457422
                   3.836                      -1.8035205
                    3.84                       -1.762697
                   3.844                      -1.7232079
                   3.848                      -1.6849928
                   3.852                      -1.6479947
                   3.856                      -1.6121598
                    3.86                      -1.5774369
                   3.864                      -1.5437777
                   3.868                      -1.5111363
                   3.872                      -1.4794695
                   3.876                       -1.448736
                    3.88                      -1.4188966
                   3.884                      -1.3899144
                   3.888                       -1.361754
                   3.892                      -1.3343818
                   3.896                      -1.3077661
                     3.9                      -1.2818765
                   3.904                      -1.2566841
                   3.908                      -1.2321614
                   3.912                      -1.2082821
                   3.916                      -1.1850214
                    3.92                      -1.1623552
                   3.924                      -1.1402609
                   3.928                      -1.1187167
                   3.932                      -1.0977017
                   3.936                      -1.0771961
                    3.94                      -1.0571808
                   3.944                      -1.0376377
                   3.948                      -1.0185492
                   3.952                     -0.99989856
                   3.956                     -0.98166971
                    3.96                     -0.96384722
                   3.964                     -0.94641622
                   3.968                     -0.92936243
                   3.972                     -0.91267209
                   3.976                     -0.89633194
                    3.98                     -0.88032919
                   3.984                     -0.86465148
                   3.988                     -0.84928685
                   3.992                     -0.83422373
                   3.996                      -0.8194509
                       4                     -0.80495747
                   4.004                     -0.79073283
                   4.008                     -0.77676668
                   4.012                     -0.76304894
                   4.016                     -0.74956976
                    4.02                     -0.73631952
                   4.024                     -0.72328873
                   4.028                      -0.7104681
                   4.032                     -0.69784844
                   4.036                     -0.68542066
                    4.04                     -0.67317576
                   4.044                     -0.66110479
                   4.048                     -0.64919881
                   4.052                     -0.63744888
                   4.056                     -0.62584601
                    4.06                     -0.61438118
                   4.064                     -0.60304521
                   4.068                     -0.59182882
                   4.072                     -0.58072253
                   4.076                     -0.56971665
                    4.08                     -0.55880121
                   4.084                     -0.54796593
                   4.088                     -0.53720016
                   4.092                     -0.52649279
                   4.096                     -0.51583225
                     4.1                     -0.50520635
                   4.104                     -0.49460226
                   4.108                      -0.4840064
                   4.112                     -0.47340433
                   4.116                     -0.46278064
                    4.12                     -0.45211879
                   4.124                     -0.44140101
                   4.128                     -0.43060808
                   4.132                     -0.41971917
                   4.136                     -0.40871158
                    4.14                     -0.39756052
                   4.144                     -0.38623878
                   4.148                     -0.37471643
                   4.152                     -0.36296035
                   4.156                     -0.35093386
                    4.16                     -0.33859609
                   4.164                     -0.32590143
                   4.168                     -0.31279871
                   4.172                      -0.2992304
                   4.176                     -0.28513152
                    4.18                     -0.27042845
                   4.184                     -0.25503749
                   4.188                     -0.23886312
                   4.192                     -0.22179599
                   4.196                     -0.20371046
                     4.2                     -0.18446177
                   4.204                     -0.16388261
                   4.208                     -0.14177923
                   4.212                     -0.11792681
                   4.216                     -0.09206439
                    4.22                    -0.063889371
                   4.224                    -0.033052187
                   4.228                               0
                   4.232                 -9.6432747e-016
                   4.236                               0
                    4.24                               0
                   4.244                               0
                   4.248                 -9.6432747e-016
                   4.252                               0
                   4.256                               0
                    4.26                 -9.6432747e-016
                   4.264                               0
                   4.268                               0
                   4.272                               0
                   4.276                               0
                    4.28                 -9.6432747e-016
                   4.284                               0
                   4.288                               0
                   4.292                     -0.21613492
                   4.296                     -0.45324081
                     4.3                     -0.64134544
                   4.304                     -0.77583717
                   4.308                      -0.8646111
                   4.312                     -0.91920679
                   4.316                     -0.95011667
                    4.32                     -0.96536405
                   4.324                     -0.97059769
                   4.328                      -0.9696305
                   4.332                     -0.96498081
                   4.336                     -0.95829305
                    4.34                     -0.95063366
                   4.344                     -0.94269014
                   4.348                      -0.9349022
                   4.352                     -0.92754746
                   4.356                     -0.92079749
                    4.36                     -0.91475448
                   4.364                     -0.90947533
                   4.368                     -0.90498758
                   4.372                     -0.90129998
                   4.376                     -0.89840955
                    4.38                     -0.89630619
                   4.384                     -0.89497591
                   4.388                     -0.89440281
                   4.392                     -0.89457052
                   4.396                     -0.89546308
                     4.4                     -0.89706547
                   4.404                     -0.89936402
                   4.408                      -0.9023466
                   4.412                      -0.9060027
                   4.416                      -0.9103235
                    4.42                     -0.91530189
                   4.424                     -0.92093238
                   4.428                     -0.92721115
                   4.432                     -0.93413592
                   4.436                     -0.94170594
                    4.44                     -0.94992196
                   4.444                      -0.9587861
                   4.448                     -0.96830191
                   4.452                     -0.97847424
                   4.456                     -0.98930927
                    4.46                      -1.0008144
                   4.464                      -1.0129984
                   4.468                      -1.0258712
                   4.472                      -1.0394437
                   4.476                      -1.0537285
                    4.48                      -1.0687391
                   4.484                      -1.0844901
                   4.488                      -1.1009975
                   4.492                      -1.1182785
                   4.496                      -1.1363514
                     4.5                      -1.1552359
                   4.504                       -1.174953
                   4.508                      -1.1955247
                   4.512                      -1.2169746
                   4.516                      -1.2393276
                    4.52                        -1.26261
                   4.524                      -1.2868495
                   4.528                      -1.3120754
                   4.532                      -1.3383183
                   4.536                      -1.3656106
                    4.54                      -1.3939864
                   4.544                      -1.4234813
                   4.548                      -1.4541328
                   4.552                      -1.4859803
                   4.556                       -1.519065
                    4.56                      -1.5534303
                   4.564                      -1.5891215
                   4.568                      -1.6261862
                   4.572                      -1.6646744
                   4.576                      -1.7046382
                    4.58                      -1.7461326
                   4.584                      -1.7892148
                   4.588                      -1.8339452
                   4.592                      -1.8803867
                   4.596                      -1.9286054
                     4.6                      -1.9786706
                   4.604                      -2.0306548
                   4.608                      -2.0846341
                   4.612                      -2.1406882
                   4.616                      -2.1989008
                    4.62                      -2.2593594
                   4.624                      -2.3221559
                   4.628                      -2.3873869
                   4.632                      -2.4551532
                   4.636                      -2.5255611
                    4.64                      -2.5987218
                   4.644                      -2.6747521
                   4.648                      -2.7537748
                   4.652                      -2.8359186
                   4.656                      -2.9213189
                    4.66                      -3.0101177
                   4.664                      -3.1024646
                   4.668                      -3.1985166
                   4.672                      -3.2984391
                   4.676                      -3.4024059
                    4.68                      -3.5106002
                   4.684                      -3.6232149
                   4.688                       -3.740453
                   4.692                       -3.862529
                   4.696                       -3.989669
                     4.7                      -4.1221115
                   4.704                      -4.2601089
                   4.708                      -4.4039277
                   4.712                        -4.55385
                   4.716                      -4.7101746
                    4.72                      -4.8732182
                   4.724                      -5.0433169
                   4.728                      -5.2208276
                   4.732                      -5.4061299
                   4.736                      -5.5996277
                    4.74                      -5.8017516
                   4.744                      -6.0129613
                   4.748                      -6.2337475
                   4.752                      -6.4646354
                   4.756                      -6.7061874
                    4.76                      -6.9590063
                   4.764                      -7.2237392
                   4.768                       -7.501081
                   4.772                      -7.7917784
                   4.776                      -8.0966337
                    4.78                      -8.4165086
                   4.784                       -8.752327
                   4.788                      -9.1050774
                   4.792                      -9.4758122
                   4.796                      -9.8656441
                     4.8                      -10.275737
                   4.804                      -10.707287
                   4.808                      -11.161489
                   4.812                      -11.639486
                   4.816                      -12.142272
                    4.82                       -12.67056
                   4.824                      -13.224553
                   4.828                      -13.803606
                   4.832                      -14.405709
                   4.836                      -15.026729
                    4.84                      -15.659333
                   4.844                      -16.291569
                   4.848                      -16.905243
                   4.852                       -17.47454
                   4.856                      -17.965979
                    4.86                      -18.341263
                   4.864                      -18.564241
                   4.868                      -18.610832
                   4.872                      -18.477333
                   4.876                      -18.181804
                    4.88                      -17.757543
                   4.884                      -17.243058
                   4.888                      -16.673841
                   4.892                      -16.078244
                   4.896                      -15.476774
                     4.9                       -14.88318
                   4.904                      -14.306079
                   4.908                      -13.750463
                   4.912                      -13.218893
                   4.916                      -12.712347
                    4.92                      -12.230818
                   4.924                      -11.773694
                   4.928                      -11.340021
                   4.932                      -10.928666
                   4.936                      -10.538416
                    4.94                      -10.168051
                   4.944                      -9.8163723
                   4.948                      -9.4822351
                   4.952                      -9.1645535
                   4.956                      -8.8623082
                    4.96                      -8.5745475
                   4.964                      -8.3003857
                   4.968                      -8.0389998
                   4.972                      -7.7896266
                   4.976                      -7.5515582
                    4.98                      -7.3241377
                   4.984                      -7.1067561
                   4.988                      -6.8988476
                   4.992                      -6.6998864
                   4.996                      -6.5093837
                       5                      -6.3268841
                   5.004                      -6.1519633
                   5.008                      -5.9842253
                   5.012                      -5.8233003
                   5.016                      -5.6688424
                    5.02                      -5.5205277
                   5.024                       -5.378053
                   5.028                      -5.2411334
                   5.032                      -5.1095019
                   5.036                      -4.9829072
                    5.04                      -4.8611129
                   5.044                      -4.7438965
                   5.048                      -4.6310484
                   5.052                      -4.5223708
                   5.056                      -4.4176768
                    5.06                      -4.3167901
                   5.064                      -4.2195439
                   5.068                      -4.1257805
                   5.072                      -4.0353504
                   5.076                      -3.9481121
                    5.08                      -3.8639313
                   5.084                      -3.7826808
                   5.088                      -3.7042397
                   5.092                      -3.6284932
                   5.096                      -3.5553322
                     5.1                      -3.4846528
                   5.104                      -3.4163564
                   5.108                      -3.3503489
                   5.112                      -3.2865408
                   5.116                      -3.2248466
                    5.12                      -3.1651849
                   5.124                       -3.107478
                   5.128                      -3.0516517
                   5.132                      -2.9976351
                   5.136                      -2.9453605
                    5.14                       -2.894763
                   5.144                      -2.8457807
                   5.148                      -2.7983542
                   5.152                      -2.7524267
                   5.156                      -2.7079436
                    5.16                      -2.6648527
                   5.164                       -2.623104
                   5.168                      -2.5826491
                   5.172                      -2.5434421
                   5.176                      -2.5054383
                    5.18                      -2.4685952
                   5.184                      -2.4328716
                   5.188                      -2.3982281
                   5.192                      -2.3646265
                   5.196                      -2.3320301
                     5.2                      -2.3004037
                   5.204                       -2.269713
                   5.208                      -2.2399253
                   5.212                      -2.2110087
                   5.216                      -2.1829326
                    5.22                      -2.1556674
                   5.224                      -2.1291843
                   5.228                      -2.1034557
                   5.232                      -2.0784548
                   5.236                      -2.0541556
                    5.24                       -2.030533
                   5.244                      -2.0075628
                   5.248                      -1.9852213
                   5.252                      -1.9634857
                   5.256                      -1.9423339
                    5.26                      -1.9217445
                   5.264                      -1.9016967
                   5.268                      -1.8821702
                   5.272                      -1.8631457
                   5.276                       -1.844604
                    5.28                      -1.8265268
                   5.284                      -1.8088964
                   5.288                      -1.7916953
                   5.292                      -1.7749069
                   5.296                      -1.7585149
                     5.3                      -1.7425035
                   5.304                      -1.7268576
                   5.308                      -1.7115623
                   5.312                      -1.6966033
                   5.316                      -1.6819668
                    5.32                      -1.6676394
                   5.324                      -1.6536081
                   5.328                      -1.6398605
                   5.332                      -1.6263845
                   5.336                      -1.6131684
                    5.34                      -1.6002011
                   5.344                      -1.5874715
                   5.348                      -1.5749695
                   5.352                      -1.5626849
                   5.356                      -1.5506081
                    5.36                      -1.5387299
                   5.364                      -1.5270414
                   5.368                      -1.5155341
                   5.372                         -1.5042
                   5.376                      -1.4930312
                    5.38                      -1.4820205
                   5.384                      -1.4711606
                   5.388                      -1.4604451
                   5.392                      -1.4498673
                   5.396                      -1.4394215
                     5.4                      -1.4291018
                   5.404                      -1.4189028
                   5.408                      -1.4088194
                   5.412                       -1.398847
                   5.416                      -1.3889809
                    5.42                      -1.3792169
                   5.424                      -1.3695512
                   5.428                        -1.35998
                   5.432                      -1.3504999
                   5.436                      -1.3411078
                    5.44                      -1.3318007
                   5.444                      -1.3225759
                   5.448                       -1.313431
                   5.452                      -1.3043637
                   5.456                      -1.2953719
                    5.46                      -1.2864538
                   5.464                      -1.2776077
                   5.468                      -1.2688321
                   5.472                      -1.2601256
                   5.476                      -1.2514871
                    5.48                      -1.2429156
                   5.484                      -1.2344101
                   5.488                      -1.2259698
                   5.492                      -1.2175943
                   5.496                      -1.2092828
                     5.5                      -1.2010351
                   5.504                      -1.1928508
                   5.508                      -1.1847297
                   5.512                      -1.1766716
                   5.516                      -1.1686765
                    5.52                      -1.1607444
                   5.524                      -1.1528754
                   5.528                      -1.1450696
                   5.532                      -1.1373272
                   5.536                      -1.1296484
                    5.54                      -1.1220334
                   5.544                      -1.1144827
                   5.548                      -1.1069965
                   5.552                      -1.0995751
                   5.556                      -1.0922191
                    5.56                      -1.0849287
                   5.564                      -1.0777043
                   5.568                      -1.0705464
                   5.572                      -1.0634554
                   5.576                      -1.0564318
                    5.58                      -1.0494759
                   5.584                      -1.0425881
                   5.588                       -1.035769
                   5.592                      -1.0290188
                   5.596                       -1.022338
                     5.6                       -1.015727
                   5.604                      -1.0091861
                   5.608                      -1.0027157
                   5.612                     -0.99631609
                   5.616                     -0.98998766
                    5.62                     -0.98373066
                   5.624                     -0.97754539
                   5.628                     -0.97143211
                   5.632                     -0.96539104
                   5.636                      -0.9594224
                    5.64                     -0.95352639
                   5.644                     -0.94770318
                   5.648                     -0.94195292
                   5.652                     -0.93627572
                   5.656                      -0.9306717
                    5.66                     -0.92514093
                   5.664                     -0.91968346
                   5.668                     -0.91429933
                   5.672                     -0.90898855
                   5.676                     -0.90375111
                    5.68                     -0.89858697
                   5.684                     -0.89349608
                   5.688                     -0.88847836
                   5.692                     -0.88353372
                   5.696                     -0.87866204
                     5.7                     -0.87386319
                   5.704                       -0.869137
                   5.708                      -0.8644833
                   5.712                      -0.8599019
                   5.716                      -0.8553926
                    5.72                     -0.85095515
                   5.724                     -0.84658933
                   5.728                     -0.84229486
                   5.732                     -0.83807148
                   5.736                      -0.8339189
                    5.74                     -0.82983681
                   5.744                      -0.8258249
                   5.748                     -0.82188283
                   5.752                     -0.81801027
                   5.756                     -0.81420686
                    5.76                     -0.81047223
                   5.764                     -0.80680602
                   5.768                     -0.80320782
                   5.772                     -0.79967726
                   5.776                     -0.79621392
                    5.78                     -0.79281738
                   5.784                     -0.78948724
                   5.788                     -0.78622305
                   5.792                     -0.78302438
                   5.796                     -0.77989079
                     5.8                     -0.77682183
                   5.804                     -0.77381704
                   5.808                     -0.77087595
                   5.812                     -0.76799812
                   5.816                     -0.76518305
                    5.82                     -0.76243027
                   5.824                     -0.75973932
                   5.828                     -0.75710969
                   5.832                     -0.75454091
                   5.836                     -0.75203248
                    5.84                     -0.74958391
                   5.844                      -0.7471947
                   5.848                     -0.74486437
                   5.852                      -0.7425924
                   5.856                     -0.74037829
                    5.86                     -0.73822154
                   5.864                     -0.73612165
                   5.868                     -0.73407811
                   5.872                     -0.73209042
                   5.876                     -0.73015806
                    5.88                     -0.72828053
                   5.884                     -0.72645732
                   5.888                     -0.72468792
                   5.892                     -0.72297183
                   5.896                     -0.72130853
                     5.9                     -0.71969751
                   5.904                     -0.71813828
                   5.908                     -0.71663031
                   5.912                     -0.71517311
                   5.916                     -0.71376617
                    5.92                     -0.71240897
                   5.924                     -0.71110103
                   5.928                     -0.70984183
                   5.932                     -0.70863087
                   5.936                     -0.70746764
                    5.94                     -0.70635166
                   5.944                     -0.70528242
                   5.948                     -0.70425941
                   5.952                     -0.70328215
                   5.956                     -0.70235013
                    5.96                     -0.70146287
                   5.964                     -0.70061987
                   5.968                     -0.69982063
                   5.972                     -0.69906467
                   5.976                      -0.6983515
                    5.98                     -0.69768062
                   5.984                     -0.69705156
                   5.988                     -0.69646383
                   5.992                     -0.69591694
                   5.996                      -0.6954104
                       6                     -0.69494375
                   6.004                     -0.69451649
                   6.008                     -0.69412816
                   6.012                     -0.69377826
                   6.016                     -0.69346633
                    6.02                     -0.69319189
                   6.024                     -0.69295447
                   6.028                     -0.69275359
                   6.032                     -0.69258877
                   6.036                     -0.69245956
                    6.04                     -0.69236547
                   6.044                     -0.69230604
                   6.048                      -0.6922808
                   6.052                     -0.69228929
                   6.056                     -0.69233102
                    6.06                     -0.69240555
                   6.064                      -0.6925124
                   6.068                     -0.69265111
                   6.072                      -0.6928212
                   6.076                     -0.69302223
                    6.08                     -0.69325372
                   6.084                      -0.6935152
                   6.088                     -0.69380623
                   6.092                     -0.69412632
                   6.096                     -0.69447502
                     6.1                     -0.69485187
                   6.104                      -0.6952564
                   6.108                     -0.69568814
                   6.112                     -0.69614663
                   6.116                     -0.69663141
                    6.12                     -0.69714202
                   6.124                     -0.69767798
                   6.128                     -0.69823883
                   6.132                      -0.6988241
                   6.136                     -0.69943332
                    6.14                     -0.70006603
                   6.144                     -0.70072175
                   6.148                     -0.70140002
                   6.152                     -0.70210036
                   6.156                      -0.7028223
                    6.16                     -0.70356536
                   6.164                     -0.70432906
                   6.168                     -0.70511293
                   6.172                     -0.70591649
                   6.176                     -0.70673926
                    6.18                     -0.70758075
                   6.184                     -0.70844047
                   6.188                     -0.70931794
                   6.192                     -0.71021266
                   6.196                     -0.71112416
                     6.2                     -0.71205192
                   6.204                     -0.71299545
                   6.208                     -0.71395425
                   6.212                     -0.71492782
                   6.216                     -0.71591565
                    6.22                     -0.71691723
                   6.224                     -0.71793204
                   6.228                     -0.71895958
                   6.232                     -0.71999932
                   6.236                     -0.72105073
                    6.24                      -0.7221133
                   6.244                     -0.72318649
                   6.248                     -0.72426976
                   6.252                     -0.72536258
                   6.256                     -0.72646439
                    6.26                     -0.72757466
                   6.264                     -0.72869284
                   6.268                     -0.72981835
                   6.272                     -0.73095065
                   6.276                     -0.73208916
                    6.28                     -0.73323331
                   6.284                     -0.73438253
                   6.288                     -0.73553623
                   6.292                     -0.73669382
                   6.296                      -0.7378547
                     6.3                     -0.73901829
                   6.304                     -0.74018397
                   6.308                     -0.74135112
                   6.312                     -0.74251914
                   6.316                     -0.74368739
                    6.32                     -0.74485524
                   6.324                     -0.74602205
                   6.328                     -0.74718718
                   6.332                     -0.74834998
                   6.336                     -0.74950977
                    6.34                     -0.75066591
                   6.344                     -0.75181769
                   6.348                     -0.75296446
                   6.352                     -0.75410551
                   6.356                     -0.75524013
                    6.36                     -0.75636764
                   6.364                      -0.7574873
                   6.368                     -0.75859839
                   6.372                     -0.75970018
                   6.376                     -0.76079192
                    6.38                     -0.76187286
                   6.384                     -0.76294224
                   6.388                     -0.76399928
                   6.392                      -0.7650432
                   6.396                     -0.76607321
                     6.4                     -0.76708851
                   6.404                     -0.76808828
                   6.408                      -0.7690717
                   6.412                     -0.77003794
                   6.416                     -0.77098615
                    6.42                     -0.77191547
                   6.424                     -0.77282504
                   6.428                     -0.77371397
                   6.432                     -0.77458138
                   6.436                     -0.77542637
                    6.44                     -0.77624801
                   6.444                     -0.77704537
                   6.448                     -0.77781753
                   6.452                     -0.77856352
                   6.456                     -0.77928239
                    6.46                     -0.77997315
                   6.464                      -0.7806348
                   6.468                     -0.78126635
                   6.472                     -0.78186678
                   6.476                     -0.78243506
                    6.48                     -0.78297013
                   6.484                     -0.78347094
                   6.488                     -0.78393641
                   6.492                     -0.78436545
                   6.496                     -0.78475697
                     6.5                     -0.78510984
