# Supplementary material for: Synthesis and characterization of cerium doped NiZn nano ferrites as substrate material for multi band MIMO antenna
Source: PLoS One. 2024 Jul 16;19(7):e0305060. doi: 10.1371/journal.pone.0305060 (PMC11251584; doi:10.1371/journal.pone.0305060)
Supplement: S1 File — (ZIP) [file pone.0305060.s001.zip › supplementary information files/Parametric Analysis/effect of Q/S11.txt]

        Frequency / GHz                S1,1/abs,dB
----------------------------------------------------------------------
                     2.5                     -0.34479952
                   2.504                     -0.34506818
                   2.508                     -0.34534402
                   2.512                     -0.34562733
                   2.516                     -0.34591837
                    2.52                     -0.34621744
                   2.524                     -0.34652482
                   2.528                     -0.34684082
                   2.532                     -0.34716571
                   2.536                     -0.34749981
                    2.54                     -0.34784342
                   2.544                     -0.34819685
                   2.548                      -0.3485604
                   2.552                      -0.3489344
                   2.556                     -0.34931915
                    2.56                     -0.34971498
                   2.564                     -0.35012222
                   2.568                     -0.35054119
                   2.572                     -0.35097222
                   2.576                     -0.35141565
                    2.58                     -0.35187183
                   2.584                     -0.35234107
                   2.588                     -0.35282375
                   2.592                      -0.3533202
                   2.596                     -0.35383077
                     2.6                     -0.35435583
                   2.604                     -0.35489572
                   2.608                     -0.35545082
                   2.612                     -0.35602149
                   2.616                     -0.35660809
                    2.62                     -0.35721101
                   2.624                     -0.35783062
                   2.628                     -0.35846729
                   2.632                     -0.35912142
                   2.636                     -0.35979339
                    2.64                     -0.36048358
                   2.644                     -0.36119241
                   2.648                     -0.36192025
                   2.652                     -0.36266753
                   2.656                     -0.36343464
                    2.66                     -0.36422199
                   2.664                        -0.36503
                   2.668                     -0.36585909
                   2.672                     -0.36670968
                   2.676                      -0.3675822
                    2.68                     -0.36847707
                   2.684                     -0.36939474
                   2.688                     -0.37033564
                   2.692                     -0.37130022
                   2.696                     -0.37228893
                     2.7                     -0.37330223
                   2.704                     -0.37434056
                   2.708                      -0.3754044
                   2.712                     -0.37649422
                   2.716                      -0.3776105
                    2.72                      -0.3787537
                   2.724                     -0.37992432
                   2.728                     -0.38112286
                   2.732                      -0.3823498
                   2.736                     -0.38360566
                    2.74                     -0.38489094
                   2.744                     -0.38620616
                   2.748                     -0.38755184
                   2.752                     -0.38892853
                   2.756                     -0.39033674
                    2.76                     -0.39177704
                   2.764                     -0.39324997
                   2.768                     -0.39475609
                   2.772                     -0.39629597
                   2.776                      -0.3978702
                    2.78                     -0.39947935
                   2.784                     -0.40112403
                   2.788                     -0.40280484
                   2.792                     -0.40452238
                   2.796                      -0.4062773
                     2.8                     -0.40807022
                   2.804                     -0.40990179
                   2.808                     -0.41177267
                   2.812                     -0.41368352
                   2.816                     -0.41563503
                    2.82                     -0.41762789
                   2.824                     -0.41966281
                   2.828                      -0.4217405
                   2.832                      -0.4238617
                   2.836                     -0.42602717
                    2.84                     -0.42823765
                   2.844                     -0.43049394
                   2.848                     -0.43279683
                   2.852                     -0.43514712
                   2.856                     -0.43754565
                    2.86                     -0.43999327
                   2.864                     -0.44249084
                   2.868                     -0.44503926
                   2.872                     -0.44763942
                   2.876                     -0.45029225
                    2.88                     -0.45299871
                   2.884                     -0.45575976
                   2.888                     -0.45857641
                   2.892                     -0.46144968
                   2.896                     -0.46438061
                     2.9                     -0.46737028
                   2.904                     -0.47041979
                   2.908                     -0.47353028
                   2.912                      -0.4767029
                   2.916                     -0.47993884
                    2.92                     -0.48323935
                   2.924                     -0.48660567
                   2.928                      -0.4900391
                   2.932                     -0.49354098
                   2.936                     -0.49711267
                    2.94                      -0.5007556
                   2.944                     -0.50447122
                   2.948                     -0.50826102
                   2.952                     -0.51212656
                   2.956                     -0.51606941
                    2.96                     -0.52009124
                   2.964                     -0.52419372
                   2.968                     -0.52837861
                   2.972                     -0.53264772
                   2.976                      -0.5370029
                    2.98                     -0.54144609
                   2.984                     -0.54597927
                   2.988                     -0.55060451
                   2.992                     -0.55532392
                   2.996                     -0.56013972
                       3                     -0.56505418
                   3.004                     -0.57006965
                   3.008                     -0.57518858
                   3.012                      -0.5804135
                   3.016                     -0.58574703
                    3.02                     -0.59119188
                   3.024                     -0.59675087
                   3.028                     -0.60242693
                   3.032                     -0.60822308
                   3.036                     -0.61414246
                    3.04                     -0.62018835
                   3.044                     -0.62636414
                   3.048                     -0.63267334
                   3.052                     -0.63911961
                   3.056                     -0.64570676
                    3.06                     -0.65243874
                   3.064                     -0.65931966
                   3.068                      -0.6663538
                   3.072                     -0.67354561
                   3.076                     -0.68089973
                    3.08                     -0.68842096
                   3.084                     -0.69611434
                   3.088                     -0.70398508
                   3.092                     -0.71203865
                   3.096                     -0.72028072
                     3.1                     -0.72871719
                   3.104                     -0.73735425
                   3.108                     -0.74619832
                   3.112                     -0.75525612
                   3.116                     -0.76453464
                    3.12                     -0.77404118
                   3.124                     -0.78378336
                   3.128                     -0.79376914
                   3.132                     -0.80400682
                   3.136                     -0.81450508
                    3.14                     -0.82527296
                   3.144                     -0.83631992
                   3.148                     -0.84765584
                   3.152                     -0.85929103
                   3.156                     -0.87123628
                    3.16                     -0.88350286
                   3.164                     -0.89610253
                   3.168                     -0.90904759
                   3.172                     -0.92235091
                   3.176                     -0.93602592
                    3.18                     -0.95008667
                   3.184                     -0.96454784
                   3.188                     -0.97942477
                   3.192                     -0.99473351
                   3.196                      -1.0104908
                     3.2                      -1.0267142
                   3.204                      -1.0434221
                   3.208                      -1.0606334
                   3.212                      -1.0783684
                   3.216                      -1.0966478
                    3.22                      -1.1154935
                   3.224                      -1.1349284
                   3.228                      -1.1549762
                   3.232                      -1.1756619
                   3.236                      -1.1970115
                    3.24                      -1.2190521
                   3.244                      -1.2418121
                   3.248                      -1.2653211
                   3.252                        -1.28961
                   3.256                      -1.3147111
                    3.26                       -1.340658
                   3.264                      -1.3674859
                   3.268                      -1.3952313
                   3.272                      -1.4239326
                   3.276                      -1.4536295
                    3.28                      -1.4843638
                   3.284                      -1.5161788
                   3.288                      -1.5491197
                   3.292                      -1.5832339
                   3.296                      -1.6185705
                     3.3                      -1.6551811
                   3.304                      -1.6931192
                   3.308                      -1.7324409
                   3.312                      -1.7732048
                   3.316                       -1.815472
                    3.32                      -1.8593065
                   3.324                       -1.904775
                   3.328                      -1.9519478
                   3.332                       -2.000898
                   3.336                      -2.0517026
                    3.34                      -2.1044423
                   3.344                      -2.1592019
                   3.348                      -2.2160705
                   3.352                      -2.2751421
                   3.356                      -2.3365156
                    3.36                      -2.4002954
                   3.364                      -2.4665921
                   3.368                      -2.5355224
                   3.372                      -2.6072102
                   3.376                      -2.6817869
                    3.38                      -2.7593922
                   3.384                      -2.8401747
                   3.388                      -2.9242926
                   3.392                      -3.0119148
                   3.396                      -3.1032215
                     3.4                      -3.1984054
                   3.404                      -3.2976725
                   3.408                      -3.4012435
                   3.412                      -3.5093548
                   3.416                      -3.6222597
                    3.42                        -3.74023
                   3.424                      -3.8635572
                   3.428                      -3.9925541
                   3.432                      -4.1275563
                   3.436                      -4.2689239
                    3.44                      -4.4170431
                   3.444                      -4.5723279
                   3.448                      -4.7352219
                   3.452                      -4.9062001
                   3.456                      -5.0857702
                    3.46                      -5.2744746
                   3.464                      -5.4728912
                   3.468                      -5.6816348
                   3.472                      -5.9013576
                   3.476                      -6.1327484
                    3.48                      -6.3765321
                   3.484                       -6.633466
                   3.488                      -6.9043355
                   3.492                      -7.1899456
                   3.496                      -7.4911084
                     3.5                      -7.8086243
                   3.504                      -8.1432547
                   3.508                      -8.4956823
                   3.512                      -8.8664533
                   3.516                      -9.2558967
                    3.52                      -9.6640092
                   3.524                      -10.090295
                   3.528                      -10.533544
                   3.532                      -10.991534
                   3.536                      -11.460639
                    3.54                       -11.93534
                   3.544                       -12.40766
                   3.548                      -12.866601
                   3.552                      -13.297769
                   3.556                      -13.683464
                    3.56                      -14.003652
                   3.564                      -14.238113
                   3.568                      -14.369699
                   3.572                      -14.387905
                   3.576                      -14.291419
                    3.58                      -14.088452
                   3.584                      -13.794685
                   3.588                       -13.42983
                   3.592                      -13.014181
                   3.596                      -12.566144
                     3.6                       -12.10098
                   3.604                       -11.63052
                   3.608                      -11.163455
                   3.612                      -10.705873
                   3.616                      -10.261831
                    3.62                      -9.8338704
                   3.624                      -9.4234327
                   3.628                      -9.0311813
                   3.632                      -8.6572412
                   3.636                      -8.3013728
                    3.64                      -7.9630969
                   3.644                      -7.6417832
                   3.648                      -7.3367123
                   3.652                      -7.0471189
                   3.656                      -6.7722217
                    3.66                      -6.5112432
                   3.664                      -6.2634232
                   3.668                      -6.0280273
                   3.672                      -5.8043523
                   3.676                       -5.591729
                    3.68                      -5.3895236
                   3.684                      -5.1971377
                   3.688                       -5.014008
                   3.692                       -4.839605
                   3.696                      -4.6734316
                     3.7                       -4.515022
                   3.704                      -4.3639394
                   3.708                      -4.2197748
                   3.712                      -4.0821452
                   3.716                      -3.9506917
                    3.72                      -3.8250783
                   3.724                      -3.7049904
                   3.728                       -3.590133
                   3.732                      -3.4802296
                   3.736                      -3.3750211
                    3.74                      -3.2742644
                   3.744                      -3.1777312
                   3.748                      -3.0852072
                   3.752                      -2.9964911
                   3.756                      -2.9113936
                    3.76                      -2.8297368
                   3.764                      -2.7513531
                   3.768                      -2.6760848
                   3.772                      -2.6037831
                   3.776                      -2.5343081
                    3.78                      -2.4675274
                   3.784                      -2.4033164
                   3.788                      -2.3415572
                   3.792                      -2.2821383
                   3.796                      -2.2249546
                     3.8                      -2.1699064
                   3.804                      -2.1168993
                   3.808                      -2.0658442
                   3.812                      -2.0166562
                   3.816                      -1.9692553
                    3.82                      -1.9235652
                   3.824                      -1.8795138
                   3.828                      -1.8370323
                   3.832                      -1.7960556
                   3.836                      -1.7565218
                    3.84                      -1.7183719
                   3.844                      -1.6815499
                   3.848                      -1.6460025
                   3.852                      -1.6116788
                   3.856                      -1.5785304
                    3.86                      -1.5465114
                   3.864                      -1.5155776
                   3.868                      -1.4856873
                   3.872                      -1.4568003
                   3.876                      -1.4288786
                    3.88                      -1.4018858
                   3.884                       -1.375787
                   3.888                       -1.350549
                   3.892                      -1.3261401
                   3.896                      -1.3025298
                     3.9                      -1.2796893
                   3.904                      -1.2575908
                   3.908                      -1.2362076
                   3.912                      -1.2155145
                   3.916                       -1.195487
                    3.92                       -1.176102
                   3.924                      -1.1573372
                   3.928                      -1.1391711
                   3.932                      -1.1215835
                   3.936                      -1.1045546
                    3.94                      -1.0880658
                   3.944                       -1.072099
                   3.948                      -1.0566371
                   3.952                      -1.0416635
                   3.956                      -1.0271623
                    3.96                      -1.0131184
                   3.964                     -0.99951715
                   3.968                     -0.98634466
                   3.972                     -0.97358751
                   3.976                     -0.96123283
                    3.98                     -0.94926829
                   3.984                     -0.93768207
                   3.988                     -0.92646282
                   3.992                     -0.91559965
                   3.996                     -0.90508212
                       4                     -0.89490022
                   4.004                     -0.88504432
                   4.008                     -0.87550523
                   4.012                     -0.86627409
                   4.016                     -0.85734244
                    4.02                     -0.84870214
                   4.024                      -0.8403454
                   4.028                     -0.83226475
                   4.032                     -0.82445305
                   4.036                     -0.81690342
                    4.04                     -0.80960931
                   4.044                     -0.80256443
                   4.048                     -0.79576277
                   4.052                     -0.78919856
                   4.056                      -0.7828663
                    4.06                     -0.77676073
                   4.064                     -0.77087683
                   4.068                     -0.76520979
                   4.072                     -0.75975505
                   4.076                     -0.75450823
                    4.08                     -0.74946519
                   4.084                     -0.74462195
                   4.088                     -0.73997478
                   4.092                     -0.73552009
                   4.096                     -0.73125449
                     4.1                     -0.72717478
                   4.104                     -0.72327792
                   4.108                     -0.71956105
                   4.112                     -0.71602146
                   4.116                     -0.71265661
                    4.12                     -0.70946412
                   4.124                     -0.70644175
                   4.128                     -0.70358742
                   4.132                     -0.70089919
                   4.136                     -0.69837525
                    4.14                     -0.69601396
                   4.144                     -0.69381377
                   4.148                      -0.6917733
                   4.152                     -0.68989129
                   4.156                      -0.6881666
                    4.16                      -0.6865982
                   4.164                     -0.68518522
                   4.168                     -0.68392687
                   4.172                      -0.6828225
                   4.176                     -0.68187157
                    4.18                     -0.68107365
                   4.184                     -0.68042841
                   4.188                     -0.67993565
                   4.192                     -0.67959526
                   4.196                     -0.67940725
                     4.2                     -0.67937172
                   4.204                     -0.67948887
                   4.208                     -0.67975903
                   4.212                      -0.6801826
                   4.216                     -0.68076008
                    4.22                     -0.68149209
                   4.224                     -0.68237933
                   4.228                      -0.6834226
                   4.232                     -0.68462279
                   4.236                     -0.68598092
                    4.24                     -0.68749805
                   4.244                     -0.68917539
                   4.248                     -0.69101421
                   4.252                     -0.69301589
                   4.256                     -0.69518192
                    4.26                     -0.69751386
                   4.264                      -0.7000134
                   4.268                     -0.70268232
                   4.272                     -0.70552248
                   4.276                     -0.70853588
                    4.28                     -0.71172461
                   4.284                     -0.71509087
                   4.288                     -0.71863698
                   4.292                     -0.72236536
                   4.296                     -0.72627856
                     4.3                     -0.73037924
                   4.304                     -0.73467022
                   4.308                      -0.7391544
                   4.312                     -0.74383486
                   4.316                      -0.7487148
                    4.32                     -0.75379756
                   4.324                     -0.75908666
                   4.328                     -0.76458573
                   4.332                     -0.77029862
                   4.336                     -0.77622932
                    4.34                     -0.78238199
                   4.344                     -0.78876101
                   4.348                     -0.79537092
                   4.352                     -0.80221649
                   4.356                     -0.80930268
                    4.36                     -0.81663471
                   4.364                     -0.82421798
                   4.368                     -0.83205818
                   4.372                     -0.84016122
                   4.376                     -0.84853329
                    4.38                     -0.85718085
                   4.384                     -0.86611067
                   4.388                     -0.87532979
                   4.392                     -0.88484558
                   4.396                     -0.89466574
                     4.4                     -0.90479832
                   4.404                     -0.91525171
                   4.408                     -0.92603471
                   4.412                     -0.93715646
                   4.416                     -0.94862656
                    4.42                     -0.96045501
                   4.424                     -0.97265226
                   4.428                     -0.98522922
                   4.432                      -0.9981973
                   4.436                      -1.0115684
                    4.44                       -1.025355
                   4.444                        -1.03957
                   4.448                      -1.0542271
                   4.452                      -1.0693404
                   4.456                      -1.0849247
                    4.46                      -1.1009956
                   4.464                      -1.1175691
                   4.468                      -1.1346621
                   4.472                      -1.1522923
                   4.476                      -1.1704781
                    4.48                      -1.1892388
                   4.484                      -1.2085944
                   4.488                      -1.2285661
                   4.492                      -1.2491757
                   4.496                      -1.2704463
                     4.5                      -1.2924018
                   4.504                      -1.3150674
                   4.508                      -1.3384692
                   4.512                      -1.3626348
                   4.516                      -1.3875927
                    4.52                      -1.4133731
                   4.524                      -1.4400074
                   4.528                      -1.4675283
                   4.532                      -1.4959703
                   4.536                      -1.5253693
                    4.54                      -1.5557631
                   4.544                      -1.5871911
                   4.548                      -1.6196946
                   4.552                      -1.6533169
                   4.556                      -1.6881034
                    4.56                      -1.7241016
                   4.564                      -1.7613613
                   4.568                      -1.7999348
                   4.572                      -1.8398769
                   4.576                       -1.881245
                    4.58                      -1.9240994
                   4.584                      -1.9685036
                   4.588                      -2.0145238
                   4.592                      -2.0622301
                   4.596                      -2.1116955
                     4.6                      -2.1629973
                   4.604                      -2.2162164
                   4.608                       -2.271438
                   4.612                      -2.3287516
                   4.616                      -2.3882514
                    4.62                      -2.4500367
                   4.624                      -2.5142119
                   4.628                      -2.5808869
                   4.632                      -2.6501777
                   4.636                      -2.7222064
                    4.64                      -2.7971018
                   4.644                      -2.8749998
                   4.648                      -2.9560437
                   4.652                       -3.040385
                   4.656                      -3.1281836
                    4.66                      -3.2196086
                   4.664                      -3.3148385
                   4.668                      -3.4140626
                   4.672                      -3.5174808
                   4.676                      -3.6253053
                    4.68                      -3.7377607
                   4.684                      -3.8550853
                   4.688                       -3.977532
                   4.692                      -4.1053695
                   4.696                      -4.2388833
                     4.7                      -4.3783776
                   4.704                      -4.5241759
                   4.708                      -4.6766236
                   4.712                      -4.8360892
                   4.716                      -5.0029668
                    4.72                      -5.1776783
                   4.724                       -5.360676
                   4.728                      -5.5524459
                   4.732                      -5.7535109
                   4.736                      -5.9644352
                    4.74                      -6.1858285
                   4.744                      -6.4183517
                   4.748                      -6.6627233
                   4.752                      -6.9197266
                   4.756                      -7.1902186
                    4.76                      -7.4751404
                   4.764                      -7.7755299
                   4.768                      -8.0925365
                   4.772                      -8.4274395
                   4.776                      -8.7816702
                    4.78                       -9.156839
                   4.784                      -9.5547687
                   4.788                      -9.9775366
                   4.792                      -10.427526
                   4.796                      -10.907492
                     4.8                      -11.420646
                   4.804                      -11.970763
                   4.808                      -12.562317
                   4.812                       -13.20067
                   4.816                      -13.892298
                    4.82                      -14.645114
                   4.824                      -15.468862
                   4.828                      -16.375636
                   4.832                      -17.380475
                   4.836                      -18.501911
                    4.84                      -19.761907
                   4.844                       -21.18333
                   4.848                      -22.778965
                   4.852                      -24.513755
                   4.856                      -26.197774
                    4.86                       -27.31506
                   4.864                      -27.226157
                   4.868                      -26.014607
                   4.872                      -24.353039
                   4.876                      -22.693009
                    4.88                      -21.184685
                   4.884                      -19.849483
                   4.888                      -18.671125
                   4.892                      -17.626355
                   4.896                      -16.693626
                     4.9                      -15.854935
                   4.904                      -15.095704
                   4.908                        -14.4042
                   4.912                      -13.770949
                   4.916                      -13.188242
                    4.92                      -12.649752
                   4.924                      -12.150232
                   4.928                      -11.685292
                   4.932                      -11.251227
                   4.936                      -10.844884
                    4.94                      -10.463556
                   4.944                      -10.104905
                   4.948                      -9.7668961
                   4.952                      -9.4477483
                   4.956                      -9.1458935
                    4.96                      -8.8599437
                   4.964                      -8.5886644
                   4.968                      -8.3309526
                   4.972                      -8.0858185
                   4.976                      -7.8523708
                    4.98                      -7.6298041
                   4.984                      -7.4173877
                   4.988                      -7.2144575
                   4.992                      -7.0204077
                   4.996                      -6.8346845
                       5                      -6.6567807
                   5.004                      -6.4862305
                   5.008                      -6.3226055
                   5.012                      -6.1655111
                   5.016                      -6.0145833
                    5.02                      -5.8694856
                   5.024                      -5.7299069
                   5.028                       -5.595559
                   5.032                      -5.4661747
                   5.036                      -5.3415061
                    5.04                      -5.2213228
                   5.044                      -5.1054104
                   5.048                      -4.9935696
                   5.052                      -4.8856144
                   5.056                      -4.7813712
                    5.06                      -4.6806778
                   5.064                      -4.5833824
                   5.068                      -4.4893427
                   5.072                      -4.3984252
                   5.076                       -4.310504
                    5.08                      -4.2254608
                   5.084                      -4.1431835
                   5.088                      -4.0635662
                   5.092                      -3.9865086
                   5.096                      -3.9119151
                     5.1                      -3.8396949
                   5.104                      -3.7697613
                   5.108                      -3.7020313
                   5.112                      -3.6364257
                   5.116                      -3.5728683
                    5.12                      -3.5112862
                   5.124                      -3.4516092
                   5.128                      -3.3937697
                   5.132                      -3.3377028
                   5.136                      -3.2833458
                    5.14                      -3.2306383
                   5.144                      -3.1795222
                   5.148                      -3.1299413
                   5.152                      -3.0818414
                   5.156                      -3.0351703
                    5.16                      -2.9898776
                   5.164                      -2.9459147
                   5.168                      -2.9032348
                   5.172                      -2.8617927
                   5.176                      -2.8215448
                    5.18                      -2.7824491
                   5.184                      -2.7444652
                   5.188                       -2.707554
                   5.192                      -2.6716781
                   5.196                      -2.6368012
                     5.2                      -2.6028885
                   5.204                      -2.5699064
                   5.208                      -2.5378227
                   5.212                      -2.5066061
                   5.216                      -2.4762267
                    5.22                      -2.4466556
                   5.224                       -2.417865
                   5.228                      -2.3898282
                   5.232                      -2.3625192
                   5.236                      -2.3359132
                    5.24                      -2.3099862
                   5.244                      -2.2847151
                   5.248                      -2.2600776
                   5.252                      -2.2360522
                   5.256                      -2.2126181
                    5.26                      -2.1897552
                   5.264                      -2.1674442
                   5.268                      -2.1456665
                   5.272                      -2.1244039
                   5.276                       -2.103639
                    5.28                      -2.0833548
                   5.284                      -2.0635351
                   5.288                      -2.0441641
                   5.292                      -2.0252264
                   5.296                      -2.0067072
                     5.3                      -1.9885921
                   5.304                      -1.9708673
                   5.308                      -1.9535192
                   5.312                      -1.9365349
                   5.316                      -1.9199015
                    5.32                      -1.9036068
                   5.324                       -1.887639
                   5.328                      -1.8719864
                   5.332                      -1.8566378
                   5.336                      -1.8415823
                    5.34                      -1.8268095
                   5.344                      -1.8123089
                   5.348                      -1.7980708
                   5.352                      -1.7840854
                   5.356                      -1.7703435
                    5.36                       -1.756836
                   5.364                      -1.7435541
                   5.368                      -1.7304894
                   5.372                      -1.7176337
                   5.376                      -1.7049789
                    5.38                      -1.6925176
                   5.384                      -1.6802422
                   5.388                      -1.6681456
                   5.392                      -1.6562209
                   5.396                      -1.6444615
                     5.4                      -1.6328611
                   5.404                      -1.6214134
                   5.408                      -1.6101127
                   5.412                      -1.5989532
                   5.416                      -1.5879295
                    5.42                      -1.5770367
                   5.424                      -1.5662696
                   5.428                      -1.5556236
                   5.432                      -1.5450943
                   5.436                      -1.5346775
                    5.44                      -1.5243692
                   5.444                      -1.5141655
                   5.448                       -1.504063
                   5.452                      -1.4940583
                   5.456                      -1.4841483
                    5.46                        -1.47433
                   5.464                      -1.4646007
                   5.468                       -1.454958
                   5.472                      -1.4453994
                   5.476                      -1.4359228
                    5.48                      -1.4265263
                   5.484                       -1.417208
                   5.488                      -1.4079663
                   5.492                      -1.3987998
                   5.496                       -1.389707
                     5.5                       -1.380687
                   5.504                      -1.3717385
                   5.508                      -1.3628608
                   5.512                       -1.354053
                   5.516                      -1.3453145
                    5.52                      -1.3366448
                   5.524                      -1.3280435
                   5.528                      -1.3195101
                   5.532                      -1.3110446
                   5.536                      -1.3026466
                    5.54                      -1.2943162
                   5.544                      -1.2860533
                   5.548                       -1.277858
                   5.552                      -1.2697304
                   5.556                      -1.2616706
                    5.56                       -1.253679
                   5.564                      -1.2457558
                   5.568                      -1.2379012
                   5.572                      -1.2301156
                   5.576                      -1.2223993
                    5.58                      -1.2147527
                   5.584                      -1.2071763
                   5.588                      -1.1996703
                   5.592                      -1.1922353
                   5.596                      -1.1848716
                     5.6                      -1.1775797
                   5.604                      -1.1703599
                   5.608                      -1.1632128
                   5.612                      -1.1561386
                   5.616                      -1.1491378
                    5.62                      -1.1422108
                   5.624                      -1.1353579
                   5.628                      -1.1285795
                   5.632                      -1.1218759
                   5.636                      -1.1152475
                    5.64                      -1.1086945
                   5.644                      -1.1022173
                   5.648                      -1.0958161
                   5.652                       -1.089491
                   5.656                      -1.0832424
                    5.66                      -1.0770705
                   5.664                      -1.0709753
                   5.668                       -1.064957
                   5.672                      -1.0590158
                   5.676                      -1.0531518
                    5.68                       -1.047365
                   5.684                      -1.0416554
                   5.688                      -1.0360232
                   5.692                      -1.0304683
                   5.696                      -1.0249907
                     5.7                      -1.0195903
                   5.704                      -1.0142672
                   5.708                      -1.0090212
                   5.712                      -1.0038522
                   5.716                     -0.99876024
                    5.72                     -0.99374504
                   5.724                      -0.9888065
                   5.728                     -0.98394446
                   5.732                     -0.97915875
                   5.736                     -0.97444916
                    5.74                      -0.9698155
                   5.744                     -0.96525754
                   5.748                     -0.96077505
                   5.752                     -0.95636779
                   5.756                     -0.95203549
                    5.76                      -0.9477779
                   5.764                     -0.94359474
                   5.768                     -0.93948571
                   5.772                     -0.93545053
                   5.776                     -0.93148889
                    5.78                     -0.92760049
                   5.784                     -0.92378499
                   5.788                     -0.92004209
                   5.792                     -0.91637144
                   5.796                     -0.91277272
                     5.8                     -0.90924558
                   5.804                     -0.90578967
                   5.808                     -0.90240464
                   5.812                     -0.89909015
                   5.816                     -0.89584582
                    5.82                     -0.89267131
                   5.824                     -0.88956624
                   5.828                     -0.88653025
                   5.832                     -0.88356296
                   5.836                     -0.88066401
                    5.84                     -0.87783302
                   5.844                     -0.87506962
                   5.848                     -0.87237342
                   5.852                     -0.86974405
                   5.856                     -0.86718112
                    5.86                     -0.86468425
                   5.864                     -0.86225306
                   5.868                     -0.85988716
                   5.872                     -0.85758616
                   5.876                     -0.85534967
                    5.88                     -0.85317731
                   5.884                     -0.85106867
                   5.888                     -0.84902338
                   5.892                     -0.84704102
                   5.896                     -0.84512121
                     5.9                     -0.84326354
                   5.904                     -0.84146762
                   5.908                     -0.83973304
                   5.912                     -0.83805939
                   5.916                     -0.83644627
                    5.92                     -0.83489326
                   5.924                     -0.83339996
                   5.928                     -0.83196595
                   5.932                     -0.83059081
                   5.936                      -0.8292741
                    5.94                     -0.82801542
                   5.944                     -0.82681432
                   5.948                     -0.82567036
                   5.952                     -0.82458312
                   5.956                     -0.82355215
                    5.96                     -0.82257699
                   5.964                     -0.82165719
                   5.968                     -0.82079228
                   5.972                     -0.81998181
                   5.976                      -0.8192253
                    5.98                     -0.81852227
                   5.984                     -0.81787223
                   5.988                     -0.81727469
                   5.992                     -0.81672914
                   5.996                     -0.81623509
                       6                       -0.815792
                   6.004                     -0.81539936
                   6.008                     -0.81505662
                   6.012                     -0.81476325
                   6.016                     -0.81451869
                    6.02                     -0.81432239
                   6.024                     -0.81417376
                   6.028                     -0.81407222
                   6.032                     -0.81401719
                   6.036                     -0.81400805
                    6.04                      -0.8140442
                   6.044                       -0.814125
                   6.048                     -0.81424982
                   6.052                     -0.81441801
                   6.056                     -0.81462892
                    6.06                     -0.81488186
                   6.064                     -0.81517615
                   6.068                      -0.8155111
                   6.072                       -0.815886
                   6.076                     -0.81630013
                    6.08                     -0.81675276
                   6.084                     -0.81724313
                   6.088                     -0.81777049
                   6.092                     -0.81833408
                   6.096                     -0.81893311
                     6.1                     -0.81956678
                   6.104                     -0.82023429
                   6.108                     -0.82093483
                   6.112                     -0.82166756
                   6.116                     -0.82243164
                    6.12                     -0.82322622
                   6.124                     -0.82405044
                   6.128                     -0.82490343
                   6.132                      -0.8257843
                   6.136                     -0.82669217
                    6.14                     -0.82762613
                   6.144                     -0.82858527
                   6.148                     -0.82956867
                   6.152                     -0.83057542
                   6.156                     -0.83160458
                    6.16                     -0.83265522
                   6.164                     -0.83372639
                   6.168                     -0.83481714
                   6.172                     -0.83592653
                   6.176                     -0.83705361
                    6.18                     -0.83819742
                   6.184                     -0.83935701
                   6.188                     -0.84053142
                   6.192                      -0.8417197
                   6.196                      -0.8429209
                     6.2                     -0.84413408
                   6.204                     -0.84535828
                   6.208                     -0.84659257
                   6.212                     -0.84783602
                   6.216                     -0.84908771
                    6.22                     -0.85034673
                   6.224                     -0.85161217
                   6.228                     -0.85288315
                   6.232                     -0.85415877
                   6.236                     -0.85543819
                    6.24                     -0.85672056
                   6.244                     -0.85800504
                   6.248                     -0.85929081
                   6.252                      -0.8605771
                   6.256                     -0.86186312
                    6.26                     -0.86314813
                   6.264                     -0.86443139
                   6.268                     -0.86571221
                   6.272                     -0.86698992
                   6.276                     -0.86826385
                    6.28                     -0.86953339
                   6.284                     -0.87079795
                   6.288                     -0.87205696
                   6.292                     -0.87330989
                   6.296                     -0.87455625
                     6.3                     -0.87579558
                   6.304                     -0.87702742
                   6.308                     -0.87825141
                   6.312                     -0.87946716
                   6.316                     -0.88067436
                    6.32                     -0.88187271
                   6.324                     -0.88306198
                   6.328                     -0.88424194
                   6.332                     -0.88541242
                   6.336                      -0.8865733
                    6.34                     -0.88772446
                   6.344                     -0.88886586
                   6.348                     -0.88999747
                   6.352                     -0.89111932
                   6.356                     -0.89223147
                    6.36                     -0.89333401
                   6.364                      -0.8944271
                   6.368                      -0.8955109
                   6.372                     -0.89658563
                   6.376                     -0.89765154
                    6.38                     -0.89870892
                   6.384                     -0.89975811
                   6.388                     -0.90079947
                   6.392                     -0.90183338
                   6.396                      -0.9028603
                     6.4                     -0.90388068
                   6.404                     -0.90489503
                   6.408                     -0.90590388
                   6.412                      -0.9069078
                   6.416                     -0.90790737
                    6.42                     -0.90890321
                   6.424                     -0.90989599
                   6.428                     -0.91088638
                   6.432                     -0.91187507
                   6.436                     -0.91286279
                    6.44                      -0.9138503
                   6.444                     -0.91483836
                   6.448                     -0.91582777
                   6.452                     -0.91681934
                   6.456                     -0.91781389
                    6.46                     -0.91881226
                   6.464                     -0.91981533
                   6.468                     -0.92082396
                   6.472                     -0.92183903
                   6.476                     -0.92286145
                    6.48                     -0.92389212
                   6.484                     -0.92493195
                   6.488                     -0.92598188
                   6.492                     -0.92704282
                   6.496                     -0.92811572
                     6.5                     -0.92920151
