# Supplementary material for: Synthesis and characterization of cerium doped NiZn nano ferrites as substrate material for multi band MIMO antenna
Source: PLoS One. 2024 Jul 16;19(7):e0305060. doi: 10.1371/journal.pone.0305060 (PMC11251584; doi:10.1371/journal.pone.0305060)
Supplement: S1 File — (ZIP) [file pone.0305060.s001.zip › supplementary information files/Parametric Analysis/effect of T/S11 when T reduced to 0.2 mm.txt]

        Frequency / GHz                S1,1_1/abs,dB
----------------------------------------------------------------------
                     2.5                        -4.93071
                   2.504                      -4.9218179
                   2.508                      -4.9128274
                   2.512                      -4.9037387
                   2.516                      -4.8945519
                    2.52                      -4.8852672
                   2.524                      -4.8758847
                   2.528                      -4.8664047
                   2.532                      -4.8568273
                   2.536                      -4.8471529
                    2.54                      -4.8373815
                   2.544                      -4.8275135
                   2.548                       -4.817549
                   2.552                      -4.8074884
                   2.556                       -4.797332
                    2.56                        -4.78708
                   2.564                      -4.7767327
                   2.568                      -4.7662904
                   2.572                      -4.7557535
                   2.576                      -4.7451223
                    2.58                      -4.7343971
                   2.584                      -4.7235784
                   2.588                      -4.7126665
                   2.592                      -4.7016618
                   2.596                      -4.6905648
                     2.6                      -4.6793758
                   2.604                      -4.6680954
                   2.608                      -4.6567239
                   2.612                      -4.6452619
                   2.616                      -4.6337098
                    2.62                      -4.6220683
                   2.624                      -4.6103377
                   2.628                      -4.5985188
                   2.632                       -4.586612
                   2.636                      -4.5746179
                    2.64                      -4.5625372
                   2.644                      -4.5503704
                   2.648                      -4.5381184
                   2.652                      -4.5257816
                   2.656                      -4.5133609
                    2.66                       -4.500857
                   2.664                      -4.4882705
                   2.668                      -4.4756024
                   2.672                      -4.4628533
                   2.676                      -4.4500241
                    2.68                      -4.4371157
                   2.684                       -4.424129
                   2.688                      -4.4110648
                   2.692                      -4.3979241
                   2.696                      -4.3847078
                     2.7                      -4.3714171
                   2.704                      -4.3580528
                   2.708                      -4.3446161
                   2.712                      -4.3311081
                   2.716                      -4.3175299
                    2.72                      -4.3038827
                   2.724                      -4.2901677
                   2.728                      -4.2763862
                   2.732                      -4.2625394
                   2.736                      -4.2486288
                    2.74                      -4.2346556
                   2.744                      -4.2206213
                   2.748                      -4.2065274
                   2.752                      -4.1923754
                   2.756                      -4.1781669
                    2.76                      -4.1639035
                   2.764                      -4.1495868
                   2.768                      -4.1352187
                   2.772                      -4.1208009
                   2.776                      -4.1063352
                    2.78                      -4.0918236
                   2.784                      -4.0772681
                   2.788                      -4.0626707
                   2.792                      -4.0480335
                   2.796                      -4.0333587
                     2.8                      -4.0186485
                   2.804                      -4.0039054
                   2.808                      -3.9891317
                   2.812                      -3.9743299
                   2.816                      -3.9595027
                    2.82                      -3.9446526
                   2.824                      -3.9297825
                   2.828                      -3.9148952
                   2.832                      -3.8999938
                   2.836                      -3.8850812
                    2.84                      -3.8701607
                   2.844                      -3.8552355
                   2.848                      -3.8403091
                   2.852                       -3.825385
                   2.856                      -3.8104668
                    2.86                      -3.7955583
                   2.864                      -3.7806636
                   2.868                      -3.7657865
                   2.872                      -3.7509314
                   2.876                      -3.7361026
                    2.88                      -3.7213047
                   2.884                      -3.7065422
                   2.888                      -3.6918202
                   2.892                      -3.6771436
                   2.896                      -3.6625176
                     2.9                      -3.6479476
                   2.904                      -3.6334394
                   2.908                      -3.6189986
                   2.912                      -3.6046314
                   2.916                       -3.590344
                    2.92                      -3.5761429
                   2.924                      -3.5620349
                   2.928                      -3.5480269
                   2.932                      -3.5341263
                   2.936                      -3.5203404
                    2.94                      -3.5066773
                   2.944                      -3.4931449
                   2.948                      -3.4797517
                   2.952                      -3.4665064
                   2.956                      -3.4534181
                    2.96                      -3.4404963
                   2.964                      -3.4277506
                   2.968                      -3.4151912
                   2.972                      -3.4028287
                   2.976                      -3.3906739
                    2.98                      -3.3787383
                   2.984                      -3.3670336
                   2.988                       -3.355572
                   2.992                      -3.3443662
                   2.996                      -3.3334294
                       3                      -3.3227753
                   3.004                      -3.3124181
                   3.008                      -3.3023725
                   3.012                      -3.2926538
                   3.016                      -3.2832779
                    3.02                      -3.2742612
                   3.024                       -3.265621
                   3.028                      -3.2573748
                   3.032                      -3.2495412
                   3.036                      -3.2421393
                    3.04                      -3.2351888
                   3.044                      -3.2287103
                   3.048                      -3.2227252
                   3.052                      -3.2172556
                   3.056                      -3.2123243
                    3.06                      -3.2079552
                   3.064                      -3.2041729
                   3.068                      -3.2010029
                   3.072                      -3.1984716
                   3.076                      -3.1966065
                    3.08                      -3.1954359
                   3.084                      -3.1949892
                   3.088                      -3.1952967
                   3.092                      -3.1963899
                   3.096                      -3.1983014
                     3.1                      -3.2010647
                   3.104                      -3.2047146
                   3.108                       -3.209287
                   3.112                       -3.214819
                   3.116                      -3.2213489
                    3.12                      -3.2289161
                   3.124                      -3.2375615
                   3.128                       -3.247327
                   3.132                      -3.2582558
                   3.136                      -3.2703926
                    3.14                      -3.2837832
                   3.144                      -3.2984747
                   3.148                      -3.3145156
                   3.152                      -3.3319557
                   3.156                      -3.3508461
                    3.16                      -3.3712393
                   3.164                      -3.3931888
                   3.168                      -3.4167497
                   3.172                      -3.4419783
                   3.176                      -3.4689321
                    3.18                      -3.4976698
                   3.184                      -3.5282513
                   3.188                      -3.5607376
                   3.192                       -3.595191
                   3.196                      -3.6316747
                     3.2                      -3.6702528
                   3.204                      -3.7109905
                   3.208                      -3.7539538
                   3.212                      -3.7992094
                   3.216                      -3.8468247
                    3.22                      -3.8968679
                   3.224                      -3.9494074
                   3.228                      -4.0045122
                   3.232                      -4.0622515
                   3.236                      -4.1226946
                    3.24                      -4.1859108
                   3.244                      -4.2519694
                   3.248                      -4.3209393
                   3.252                      -4.3928891
                   3.256                      -4.4678866
                    3.26                       -4.545999
                   3.264                      -4.6272927
                   3.268                      -4.7118327
                   3.272                      -4.7996828
                   3.276                      -4.8909053
                    3.28                      -4.9855609
                   3.284                      -5.0837082
                   3.288                      -5.1854037
                   3.292                      -5.2907015
                   3.296                      -5.3996531
                     3.3                      -5.5123071
                   3.304                      -5.6287087
                   3.308                      -5.7489001
                   3.312                      -5.8729192
                   3.316                      -6.0008002
                    3.32                      -6.1325723
                   3.324                      -6.2682604
                   3.328                      -6.4078836
                   3.332                      -6.5514554
                   3.336                       -6.698983
                    3.34                      -6.8504663
                   3.344                      -7.0058982
                   3.348                      -7.1652627
                   3.352                      -7.3285349
                   3.356                      -7.4956798
                    3.36                      -7.6666513
                   3.364                      -7.8413908
                   3.368                      -8.0198265
                   3.372                       -8.201871
                   3.376                      -8.3874208
                    3.38                      -8.5763533
                   3.384                      -8.7685257
                   3.388                      -8.9637725
                   3.392                      -9.1619028
                   3.396                      -9.3626978
                     3.4                      -9.5659082
                   3.404                      -9.7712506
                   3.408                      -9.9784047
                   3.412                       -10.18701
                   3.416                      -10.396661
                    3.42                      -10.606906
                   3.424                      -10.817243
                   3.428                      -11.027116
                   3.432                      -11.235911
                   3.436                       -11.44296
                    3.44                      -11.647532
                   3.444                      -11.848842
                   3.448                      -12.046047
                   3.452                      -12.238252
                   3.456                      -12.424519
                    3.46                       -12.60387
                   3.464                      -12.775307
                   3.468                       -12.93782
                   3.472                      -13.090409
                   3.476                      -13.232102
                    3.48                      -13.361977
                   3.484                      -13.479185
                   3.488                      -13.582976
                   3.492                      -13.672716
                   3.496                      -13.747909
                     3.5                      -13.808214
                   3.504                      -13.853454
                   3.508                      -13.883618
                   3.512                      -13.898866
                   3.516                       -13.89952
                    3.52                      -13.886049
                   3.524                      -13.859056
                   3.528                      -13.819256
                   3.532                      -13.767455
                   3.536                      -13.704525
                    3.54                      -13.631381
                   3.544                      -13.548963
                   3.548                      -13.458213
                   3.552                      -13.360059
                   3.556                      -13.255403
                    3.56                      -13.145107
                   3.564                      -13.029987
                   3.568                      -12.910806
                   3.572                      -12.788272
                   3.576                      -12.663034
                    3.58                      -12.535685
                   3.584                       -12.40676
                   3.588                      -12.276741
                   3.592                      -12.146058
                   3.596                      -12.015091
                     3.6                      -11.884179
                   3.604                      -11.753615
                   3.608                      -11.623658
                   3.612                      -11.494531
                   3.616                      -11.366424
                    3.62                      -11.239503
                   3.624                      -11.113907
                   3.628                      -10.989753
                   3.632                      -10.867137
                   3.636                      -10.746139
                    3.64                      -10.626823
                   3.644                       -10.50924
                   3.648                      -10.393428
                   3.652                      -10.279417
                   3.656                      -10.167223
                    3.66                       -10.05686
                   3.664                      -9.9483313
                   3.668                      -9.8416353
                   3.672                      -9.7367655
                   3.676                      -9.6337111
                    3.68                      -9.5324576
                   3.684                       -9.432987
                   3.688                      -9.3352793
                   3.692                      -9.2393118
                   3.696                      -9.1450602
                     3.7                      -9.0524989
                   3.704                      -8.9616009
                   3.708                      -8.8723385
                   3.712                       -8.784683
                   3.716                      -8.6986057
                    3.72                      -8.6140771
                   3.724                       -8.531068
                   3.728                      -8.4495487
                   3.732                      -8.3694899
                   3.736                      -8.2908622
                    3.74                      -8.2136368
                   3.744                      -8.1377848
                   3.748                      -8.0632779
                   3.752                      -7.9900882
                   3.756                      -7.9181881
                    3.76                      -7.8475506
                   3.764                      -7.7781493
                   3.768                      -7.7099581
                   3.772                      -7.6429516
                   3.776                      -7.5771049
                    3.78                      -7.5123937
                   3.784                      -7.4487941
                   3.788                      -7.3862831
                   3.792                      -7.3248379
                   3.796                      -7.2644366
                     3.8                      -7.2050576
                   3.804                        -7.14668
                   3.808                      -7.0892834
                   3.812                      -7.0328481
                   3.816                      -6.9773546
                    3.82                      -6.9227843
                   3.824                      -6.8691189
                   3.828                      -6.8163407
                   3.832                      -6.7644324
                   3.836                      -6.7133773
                    3.84                      -6.6631592
                   3.844                      -6.6137622
                   3.848                      -6.5651711
                   3.852                       -6.517371
                   3.856                      -6.4703474
                    3.86                      -6.4240863
                   3.864                      -6.3785741
                   3.868                      -6.3337976
                   3.872                      -6.2897441
                   3.876                      -6.2464011
                    3.88                      -6.2037566
                   3.884                      -6.1617989
                   3.888                      -6.1205168
                   3.892                      -6.0798992
                   3.896                      -6.0399355
                     3.9                      -6.0006155
                   3.904                      -5.9619292
                   3.908                      -5.9238669
                   3.912                      -5.8864193
                   3.916                      -5.8495773
                    3.92                      -5.8133321
                   3.924                      -5.7776753
                   3.928                      -5.7425986
                   3.932                       -5.708094
                   3.936                       -5.674154
                    3.94                       -5.640771
                   3.944                      -5.6079379
                   3.948                      -5.5756476
                   3.952                      -5.5438935
                   3.956                      -5.5126691
                    3.96                      -5.4819681
                   3.964                      -5.4517844
                   3.968                      -5.4221122
                   3.972                      -5.3929459
                   3.976                      -5.3642799
                    3.98                       -5.336109
                   3.984                      -5.3084282
                   3.988                      -5.2812326
                   3.992                      -5.2545174
                   3.996                      -5.2282782
                       4                      -5.2025106
                   4.004                      -5.1772104
                   4.008                      -5.1523735
                   4.012                      -5.1279962
                   4.016                      -5.1040746
                    4.02                      -5.0806053
                   4.024                      -5.0575847
                   4.028                      -5.0350097
                   4.032                      -5.0128771
                   4.036                      -4.9911839
                    4.04                      -4.9699272
                   4.044                      -4.9491043
                   4.048                      -4.9287127
                   4.052                      -4.9087497
                   4.056                      -4.8892132
                    4.06                      -4.8701007
                   4.064                      -4.8514103
                   4.068                      -4.8331398
                   4.072                      -4.8152874
                   4.076                      -4.7978514
                    4.08                      -4.7808299
                   4.084                      -4.7642215
                   4.088                      -4.7480247
                   4.092                       -4.732238
                   4.096                      -4.7168601
                     4.1                        -4.70189
                   4.104                      -4.6873264
                   4.108                      -4.6731684
                   4.112                      -4.6594151
                   4.116                      -4.6460655
                    4.12                       -4.633119
                   4.124                      -4.6205748
                   4.128                      -4.6084324
                   4.132                      -4.5966912
                   4.136                      -4.5853508
                    4.14                      -4.5744109
                   4.144                       -4.563871
                   4.148                       -4.553731
                   4.152                      -4.5439906
                   4.156                      -4.5346499
                    4.16                      -4.5257087
                   4.164                      -4.5171671
                   4.168                      -4.5090251
                   4.172                      -4.5012828
                   4.176                      -4.4939406
                    4.18                      -4.4869985
                   4.184                      -4.4804569
                   4.188                      -4.4743161
                   4.192                      -4.4685766
                   4.196                      -4.4632387
                     4.2                      -4.4583029
                   4.204                      -4.4537697
                   4.208                      -4.4496398
                   4.212                      -4.4459136
                   4.216                      -4.4425918
                    4.22                      -4.4396751
                   4.224                      -4.4371641
                   4.228                      -4.4350596
                   4.232                      -4.4333624
                   4.236                       -4.432073
                    4.24                      -4.4311925
                   4.244                      -4.4307215
                   4.248                      -4.4306609
                   4.252                      -4.4310115
                   4.256                      -4.4317741
                    4.26                      -4.4329497
                   4.264                      -4.4345391
                   4.268                      -4.4365431
                   4.272                      -4.4389627
                   4.276                      -4.4417986
                    4.28                      -4.4450518
                   4.284                       -4.448723
                   4.288                      -4.4528132
                   4.292                      -4.4573231
                   4.296                      -4.4622537
                     4.3                      -4.4676056
                   4.304                      -4.4733796
                   4.308                      -4.4795765
                   4.312                      -4.4861971
                   4.316                      -4.4932419
                    4.32                      -4.5007117
                   4.324                       -4.508607
                   4.328                      -4.5169284
                   4.332                      -4.5256765
                   4.336                      -4.5348517
                    4.34                      -4.5444543
                   4.344                      -4.5544849
                   4.348                      -4.5649436
                   4.352                      -4.5758308
                   4.356                      -4.5871464
                    4.36                      -4.5988908
                   4.364                      -4.6110637
                   4.368                      -4.6236653
                   4.372                      -4.6366953
                   4.376                      -4.6501534
                    4.38                      -4.6640393
                   4.384                      -4.6783525
                   4.388                      -4.6930926
                   4.392                      -4.7082587
                   4.396                      -4.7238502
                     4.4                      -4.7398661
                   4.404                      -4.7563054
                   4.408                       -4.773167
                   4.412                      -4.7904494
                   4.416                      -4.8081514
                    4.42                      -4.8262712
                   4.424                      -4.8448072
                   4.428                      -4.8637575
                   4.432                        -4.88312
                   4.436                      -4.9028924
                    4.44                      -4.9230725
                   4.444                      -4.9436575
                   4.448                      -4.9646448
                   4.452                      -4.9860313
                   4.456                       -5.007814
                    4.46                      -5.0299894
                   4.464                       -5.052554
                   4.468                      -5.0755041
                   4.472                      -5.0988356
                   4.476                      -5.1225443
                    4.48                      -5.1466257
                   4.484                      -5.1710752
                   4.488                      -5.1958879
                   4.492                      -5.2210585
                   4.496                      -5.2465816
                     4.5                      -5.2724515
                   4.504                      -5.2986624
                   4.508                      -5.3252078
                   4.512                      -5.3520815
                   4.516                      -5.3792765
                    4.52                      -5.4067858
                   4.524                      -5.4346021
                   4.528                      -5.4627177
                   4.532                      -5.4911247
                   4.536                      -5.5198148
                    4.54                      -5.5487796
                   4.544                        -5.57801
                   4.548                      -5.6074971
                   4.552                      -5.6372313
                   4.556                      -5.6672028
                    4.56                      -5.6974014
                   4.564                      -5.7278168
                   4.568                      -5.7584383
                   4.572                      -5.7892546
                   4.576                      -5.8202544
                    4.58                       -5.851426
                   4.584                      -5.8827574
                   4.588                       -5.914236
                   4.592                      -5.9458494
                   4.596                      -5.9775843
                     4.6                      -6.0094276
                   4.604                      -6.0413655
                   4.608                      -6.0733842
                   4.612                      -6.1054692
                   4.616                      -6.1376062
                    4.62                      -6.1697801
                   4.624                       -6.201976
                   4.628                      -6.2341783
                   4.632                      -6.2663714
                   4.636                      -6.2985392
                    4.64                      -6.3306657
                   4.644                      -6.3627343
                   4.648                      -6.3947283
                   4.652                      -6.4266308
                   4.656                      -6.4584247
                    4.66                      -6.4900926
                   4.664                      -6.5216171
                   4.668                      -6.5529803
                   4.672                      -6.5841644
                   4.676                      -6.6151514
                    4.68                      -6.6459232
                   4.684                      -6.6764613
                   4.688                      -6.7067474
                   4.692                      -6.7367629
                   4.696                      -6.7664892
                     4.7                      -6.7959074
                   4.704                      -6.8249988
                   4.708                      -6.8537443
                   4.712                       -6.882125
                   4.716                      -6.9101215
                    4.72                      -6.9377145
                   4.724                      -6.9648846
                   4.728                      -6.9916121
                   4.732                      -7.0178771
                   4.736                      -7.0436593
                    4.74                      -7.0689383
                   4.744                       -7.093693
                   4.748                      -7.1179018
                   4.752                      -7.1415427
                   4.756                      -7.1645925
                    4.76                      -7.1870271
                   4.764                      -7.2088214
                   4.768                      -7.2299484
                   4.772                      -7.2503797
                   4.776                      -7.2700845
                    4.78                      -7.2890293
                   4.784                      -7.3071779
                   4.788                      -7.3244901
                   4.792                      -7.3409215
                   4.796                       -7.356423
                     4.8                      -7.3709396
                   4.804                      -7.3844097
                   4.808                      -7.3967645
                   4.812                       -7.407927
                   4.816                      -7.4178113
                    4.82                      -7.4263222
                   4.824                      -7.4333546
                   4.828                      -7.4387944
                   4.832                      -7.4425188
                   4.836                      -7.4443988
                    4.84                      -7.4443023
                   4.844                      -7.4420992
                   4.848                      -7.4376686
                   4.852                      -7.4309082
                   4.856                       -7.421747
                    4.86                      -7.4101606
                   4.864                      -7.3961897
                   4.868                      -7.3799633
                   4.872                      -7.3617266
                   4.876                      -7.3418779
                    4.88                      -7.3210211
                   4.884                      -7.3000488
                   4.888                      -7.2802793
                   4.892                       -7.263693
                   4.896                      -7.2533275
                     4.9                      -7.2538863
                   4.904                      -7.2724534
                   4.908                      -7.3185137
                   4.912                      -7.4005922
                   4.916                      -7.5150732
                    4.92                      -7.6314596
                   4.924                      -7.7023059
                   4.928                      -7.7053752
                   4.932                      -7.6579966
                   4.936                      -7.5888201
                    4.94                      -7.5168001
                   4.944                      -7.4501035
                   4.948                      -7.3909114
                   4.952                      -7.3389386
                   4.956                      -7.2931282
                    4.96                      -7.2523256
                   4.964                      -7.2155039
                   4.968                      -7.1818141
                   4.972                      -7.1505745
                   4.976                      -7.1212441
                    4.98                      -7.0933946
                   4.984                      -7.0666865
                   4.988                      -7.0408497
                   4.992                      -7.0156685
                   4.996                      -6.9909703
                       5                       -6.966616
                   5.004                      -6.9424938
                   5.008                      -6.9185133
                   5.012                      -6.8946017
                   5.016                         -6.8707
                    5.02                       -6.846761
                   5.024                      -6.8227467
                   5.028                      -6.7986267
                   5.032                      -6.7743773
                   5.036                      -6.7499797
                    5.04                      -6.7254197
                   5.044                      -6.7006866
                   5.048                      -6.6757728
                   5.052                      -6.6506731
                   5.056                      -6.6253845
                    5.06                      -6.5999057
                   5.064                      -6.5742368
                   5.068                      -6.5483791
                   5.072                       -6.522335
                   5.076                      -6.4961076
                    5.08                      -6.4697007
                   5.084                      -6.4431188
                   5.088                      -6.4163664
                   5.092                      -6.3894489
                   5.096                      -6.3623716
                     5.1                      -6.3351401
                   5.104                      -6.3077601
                   5.108                      -6.2802374
                   5.112                      -6.2525779
                   5.116                      -6.2247876
                    5.12                      -6.1968722
                   5.124                      -6.1688376
                   5.128                      -6.1406897
                   5.132                      -6.1124341
                   5.136                      -6.0840764
                    5.14                      -6.0556222
                   5.144                      -6.0270768
                   5.148                      -5.9984455
                   5.152                      -5.9697336
                   5.156                      -5.9409459
                    5.16                      -5.9120875
                   5.164                       -5.883163
                   5.168                      -5.8541771
                   5.172                      -5.8251344
                   5.176                      -5.7960392
                    5.18                      -5.7668956
                   5.184                       -5.737708
                   5.188                      -5.7084802
                   5.192                      -5.6792162
                   5.196                      -5.6499198
                     5.2                      -5.6205946
                   5.204                      -5.5912443
                   5.208                      -5.5618724
                   5.212                      -5.5324823
                   5.216                      -5.5030774
                    5.22                       -5.473661
                   5.224                      -5.4442363
                   5.228                      -5.4148068
                   5.232                      -5.3853754
                   5.236                      -5.3559455
                    5.24                      -5.3265201
                   5.244                      -5.2971027
                   5.248                      -5.2676963
                   5.252                      -5.2383042
                   5.256                      -5.2089299
                    5.26                      -5.1795766
                   5.264                      -5.1502479
                   5.268                      -5.1209473
                   5.272                      -5.0916786
                   5.276                      -5.0624456
                    5.28                      -5.0332523
                   5.284                      -5.0041029
                   5.288                      -4.9750017
                   5.292                      -4.9459534
                   5.296                      -4.9169627
                     5.3                      -4.8880347
                   5.304                      -4.8591749
                   5.308                      -4.8303887
                   5.312                      -4.8016823
                   5.316                       -4.773062
                    5.32                      -4.7445343
                   5.324                      -4.7161066
                   5.328                      -4.6877861
                   5.332                       -4.659581
                   5.336                      -4.6314996
                    5.34                      -4.6035509
                   5.344                      -4.5757443
                   5.348                      -4.5480897
                   5.352                      -4.5205977
                   5.356                      -4.4932795
                    5.36                      -4.4661468
                   5.364                      -4.4392118
                   5.368                      -4.4124877
                   5.372                       -4.385988
                   5.376                      -4.3597272
                    5.38                      -4.3337202
                   5.384                      -4.3079827
                   5.388                      -4.2825313
                   5.392                      -4.2573829
                   5.396                      -4.2325554
                     5.4                      -4.2080674
                   5.404                       -4.183938
                   5.408                      -4.1601872
                   5.412                      -4.1368354
                   5.416                      -4.1139038
                    5.42                      -4.0914142
                   5.424                      -4.0693887
                   5.428                      -4.0478503
                   5.432                      -4.0268221
                   5.436                      -4.0063278
                    5.44                      -3.9863913
                   5.444                      -3.9670368
                   5.448                      -3.9482887
                   5.452                      -3.9301712
                   5.456                      -3.9127089
                    5.46                      -3.8959259
                   5.464                      -3.8798463
                   5.468                      -3.8644936
                   5.472                      -3.8498911
                   5.476                      -3.8360611
                    5.48                      -3.8230256
                   5.484                      -3.8108053
                   5.488                      -3.7994201
                   5.492                      -3.7888887
                   5.496                      -3.7792287
                     5.5                      -3.7704559
                   5.504                      -3.7625848
                   5.508                      -3.7556283
                   5.512                      -3.7495972
                   5.516                      -3.7445009
                    5.52                      -3.7403464
                   5.524                      -3.7371387
                   5.528                      -3.7348808
                   5.532                      -3.7335735
                   5.536                      -3.7332153
                    5.54                      -3.7338023
                   5.544                      -3.7353285
                   5.548                      -3.7377856
                   5.552                       -3.741163
                   5.556                      -3.7454479
                    5.56                      -3.7506254
                   5.564                      -3.7566784
                   5.568                      -3.7635878
                   5.572                      -3.7713328
                   5.576                      -3.7798906
                    5.58                      -3.7892367
                   5.584                      -3.7993453
                   5.588                      -3.8101889
                   5.592                      -3.8217391
                   5.596                      -3.8339661
                     5.6                      -3.8468394
                   5.604                      -3.8603277
                   5.608                       -3.874399
                   5.612                       -3.889021
                   5.616                       -3.904161
                    5.62                      -3.9197862
                   5.624                      -3.9358639
                   5.628                      -3.9523615
                   5.632                      -3.9692467
                   5.636                      -3.9864878
                    5.64                      -4.0040535
                   5.644                      -4.0219132
                   5.648                      -4.0400371
                   5.652                      -4.0583963
                   5.656                      -4.0769629
                    5.66                      -4.0957099
                   5.664                      -4.1146117
                   5.668                      -4.1336436
                   5.672                      -4.1527823
                   5.676                      -4.1720058
                    5.68                      -4.1912934
                   5.684                      -4.2106258
                   5.688                      -4.2299851
                   5.692                       -4.249355
                   5.696                      -4.2687205
                     5.7                      -4.2880683
                   5.704                      -4.3073866
                   5.708                      -4.3266654
                   5.712                       -4.345896
                   5.716                      -4.3650718
                    5.72                      -4.3841878
                   5.724                       -4.403241
                   5.728                      -4.4222301
                   5.732                      -4.4411561
                   5.736                      -4.4600221
                    5.74                      -4.4788333
                   5.744                      -4.4975978
                   5.748                      -4.5163259
                   5.752                       -4.535031
                   5.756                      -4.5537296
                    5.76                      -4.5724417
                   5.764                      -4.5911909
                   5.768                       -4.610005
                   5.772                      -4.6289161
                   5.776                      -4.6479617
                    5.78                      -4.6671844
                   5.784                       -4.686633
                   5.788                      -4.7063628
                   5.792                      -4.7264364
                   5.796                      -4.7469239
                     5.8                      -4.7679037
                   5.804                      -4.7894627
                   5.808                      -4.8116964
                   5.812                      -4.8347087
                   5.816                      -4.8586114
                    5.82                      -4.8835222
                   5.824                      -4.9095627
                   5.828                      -4.9368548
                   5.832                      -4.9655145
                   5.836                      -4.9956453
                    5.84                      -5.0273277
                   5.844                      -5.0606075
                   5.848                      -5.0954804
                   5.852                      -5.1318765
                   5.856                      -5.1696425
                    5.86                      -5.2085273
                   5.864                       -5.248171
                   5.868                      -5.2881027
                   5.872                       -5.327749
                   5.876                      -5.3664577
                    5.88                      -5.4035339
                   5.884                      -5.4382897
                   5.888                      -5.4700972
                   5.892                      -5.4984411
                   5.896                      -5.5229588
                     5.9                      -5.5434637
                   5.904                      -5.5599478
                   5.908                      -5.5725642
                   5.912                      -5.5815958
                   5.916                      -5.5874143
                    5.92                      -5.5904377
                   5.924                      -5.5910882
                   5.928                      -5.5897542
                   5.932                      -5.5867507
                   5.936                      -5.5822708
                    5.94                      -5.5763045
                   5.944                      -5.5684776
                   5.948                      -5.5576894
                   5.952                      -5.5412914
                   5.956                      -5.5134815
                    5.96                      -5.4650144
                   5.964                      -5.4011223
                   5.968                       -5.373976
                   5.972                      -5.3980855
                   5.976                      -5.4295446
                    5.98                      -5.4515388
                   5.984                      -5.4652226
                   5.988                      -5.4736815
                   5.992                      -5.4790245
                   5.996                      -5.4825044
                       6                      -5.4848593
                   6.004                       -5.486534
                   6.008                      -5.4878043
                   6.012                      -5.4888453
                   6.016                      -5.4897709
                    6.02                      -5.4906561
                   6.024                      -5.4915504
                   6.028                      -5.4924871
                   6.032                      -5.4934879
                   6.036                      -5.4945669
                    6.04                      -5.4957328
                   6.044                      -5.4969909
                   6.048                      -5.4983434
                   6.052                      -5.4997911
                   6.056                      -5.5013334
                    6.06                      -5.5029688
                   6.064                      -5.5046954
                   6.068                      -5.5065106
                   6.072                      -5.5084121
                   6.076                      -5.5103971
                    6.08                       -5.512463
                   6.084                       -5.514607
                   6.088                      -5.5168267
                   6.092                      -5.5191196
                   6.096                      -5.5214833
                     6.1                      -5.5239156
                   6.104                      -5.5264145
                   6.108                       -5.528978
                   6.112                      -5.5316043
                   6.116                      -5.5342917
                    6.12                      -5.5370387
                   6.124                      -5.5398439
                   6.128                      -5.5427059
                   6.132                      -5.5456236
                   6.136                      -5.5485959
                    6.14                      -5.5516217
                   6.144                      -5.5547003
                   6.148                      -5.5578308
                   6.152                      -5.5610124
                   6.156                      -5.5642446
                    6.16                      -5.5675267
                   6.164                      -5.5708581
                   6.168                      -5.5742385
                   6.172                      -5.5776674
                   6.176                      -5.5811445
                    6.18                      -5.5846694
                   6.184                      -5.5882419
                   6.188                      -5.5918617
                   6.192                      -5.5955286
                   6.196                      -5.5992425
                     6.2                      -5.6030032
                   6.204                      -5.6068106
                   6.208                      -5.6106646
                   6.212                       -5.614565
                   6.216                       -5.618512
                    6.22                      -5.6225054
                   6.224                      -5.6265452
                   6.228                      -5.6306314
                   6.232                      -5.6347639
                   6.236                      -5.6389429
                    6.24                      -5.6431683
                   6.244                      -5.6474401
                   6.248                      -5.6517585
                   6.252                      -5.6561233
                   6.256                      -5.6605348
                    6.26                      -5.6649928
                   6.264                      -5.6694975
                   6.268                       -5.674049
                   6.272                      -5.6786472
                   6.276                      -5.6832922
                    6.28                      -5.6879841
                   6.284                       -5.692723
                   6.288                      -5.6975088
                   6.292                      -5.7023417
                   6.296                      -5.7072216
                     6.3                      -5.7121487
                   6.304                       -5.717123
                   6.308                      -5.7221446
                   6.312                      -5.7272134
                   6.316                      -5.7323295
                    6.32                       -5.737493
                   6.324                      -5.7427038
                   6.328                      -5.7479621
                   6.332                      -5.7532678
                   6.336                       -5.758621
                    6.34                      -5.7640216
                   6.344                      -5.7694698
                   6.348                      -5.7749654
                   6.352                      -5.7805086
                   6.356                      -5.7860993
                    6.36                      -5.7917376
                   6.364                      -5.7974233
                   6.368                      -5.8031566
                   6.372                      -5.8089374
                   6.376                      -5.8147657
                    6.38                      -5.8206414
                   6.384                      -5.8265646
                   6.388                      -5.8325352
                   6.392                      -5.8385532
                   6.396                      -5.8446186
                     6.4                      -5.8507312
                   6.404                      -5.8568912
                   6.408                      -5.8630984
                   6.412                      -5.8693528
                   6.416                      -5.8756544
                    6.42                       -5.882003
                   6.424                      -5.8883987
                   6.428                      -5.8948413
                   6.432                      -5.9013308
                   6.436                      -5.9078672
                    6.44                      -5.9144504
                   6.444                      -5.9210802
                   6.448                      -5.9277567
                   6.452                      -5.9344797
                   6.456                      -5.9412492
                    6.46                      -5.9480651
                   6.464                      -5.9549272
                   6.468                      -5.9618356
                   6.472                        -5.96879
                   6.476                      -5.9757905
                    6.48                      -5.9828369
                   6.484                      -5.9899292
                   6.488                      -5.9970671
                   6.492                      -6.0042507
                   6.496                      -6.0114797
                     6.5                      -6.0187542
