# Supplementary material for: Synthesis and characterization of cerium doped NiZn nano ferrites as substrate material for multi band MIMO antenna
Source: PLoS One. 2024 Jul 16;19(7):e0305060. doi: 10.1371/journal.pone.0305060 (PMC11251584; doi:10.1371/journal.pone.0305060)
Supplement: S1 File — (ZIP) [file pone.0305060.s001.zip › supplementary information files/Parametric Analysis/effect of T/S11, when T= reduced to o.4 mm.txt]

        Frequency / GHz                S4,4/abs,dB
----------------------------------------------------------------------
                     2.5                      -5.7856313
                   2.504                      -5.8147218
                   2.508                      -5.8434107
                   2.512                      -5.8716051
                   2.516                      -5.8992095
                    2.52                      -5.9261261
                   2.524                      -5.9522549
                   2.528                      -5.9774943
                   2.532                      -6.0017414
                   2.536                      -6.0248921
                    2.54                      -6.0468418
                   2.544                      -6.0674857
                   2.548                      -6.0867195
                   2.552                      -6.1044398
                   2.556                      -6.1205445
                    2.56                      -6.1349338
                   2.564                      -6.1475104
                   2.568                      -6.1581809
                   2.572                      -6.1668556
                   2.576                      -6.1734502
                    2.58                      -6.1778862
                   2.584                      -6.1800921
                   2.588                      -6.1800041
                   2.592                      -6.1775674
                   2.596                      -6.1727376
                     2.6                      -6.1654814
                   2.604                      -6.1557787
                   2.608                      -6.1436238
                   2.612                      -6.1290273
                   2.616                      -6.1120179
                    2.62                      -6.0926445
                   2.624                      -6.0709789
                   2.628                      -6.0471183
                   2.632                      -6.0211884
                   2.636                      -5.9933464
                    2.64                      -5.9637855
                   2.644                      -5.9327384
                   2.648                      -5.9004821
                   2.652                       -5.867343
                   2.656                      -5.8337021
                    2.66                      -5.8000007
                   2.664                      -5.7667462
                   2.668                      -5.7345175
                   2.672                      -5.7039699
                   2.676                      -5.6758393
                    2.68                      -5.6509435
                   2.684                      -5.6301809
                   2.688                      -5.6145235
                   2.692                      -5.6050017
                   2.696                      -5.6026771
                     2.7                      -5.6085959
                   2.704                      -5.6237133
                   2.708                      -5.6487699
                   2.712                      -5.6840937
                   2.716                      -5.7292805
                    2.72                      -5.7826858
                   2.724                      -5.8406429
                   2.728                       -5.896374
                   2.732                      -5.9389865
                   2.736                      -5.9557081
                    2.74                      -5.9524595
                   2.744                      -5.9854726
                   2.748                      -6.0584644
                   2.752                      -6.1182358
                   2.756                      -6.1669959
                    2.76                      -6.2193795
                   2.764                      -6.2801645
                   2.768                      -6.3473173
                   2.772                      -6.4163357
                   2.776                      -6.4825457
                    2.78                      -6.5419781
                   2.784                      -6.5915639
                   2.788                      -6.6290721
                   2.792                       -6.652977
                   2.796                      -6.6623244
                     2.8                      -6.6566192
                   2.804                      -6.6357378
                   2.808                      -6.5998647
                   2.812                      -6.5494533
                   2.816                      -6.4852091
                    2.82                      -6.4080964
                   2.824                      -6.3193669
                   2.828                      -6.2206069
                   2.832                      -6.1137983
                   2.836                      -6.0013784
                    2.84                      -5.8862815
                   2.844                       -5.771932
                   2.848                      -5.6621601
                   2.852                      -5.5610144
                   2.856                      -5.4724697
                    2.86                      -5.4000614
                   2.864                      -5.3465208
                   2.868                      -5.3135046
                   2.872                      -5.3014943
                   2.876                      -5.3098864
                    2.88                      -5.3372259
                   2.884                      -5.3814961
                   2.888                      -5.4403953
                   2.892                      -5.5116096
                   2.896                      -5.5932327
                     2.9                      -5.6847648
                   2.904                      -5.7897736
                   2.908                      -5.9210916
                   2.912                      -6.0792986
                   2.916                      -6.1337463
                    2.92                      -6.0973506
                   2.924                         -6.0842
                   2.928                      -6.0854144
                   2.932                      -6.0863029
                   2.936                      -6.0810729
                    2.94                      -6.0679742
                   2.944                      -6.0468951
                   2.948                      -6.0183994
                   2.952                      -5.9833118
                   2.956                      -5.9425238
                    2.96                      -5.8969003
                   2.964                      -5.8472376
                   2.968                      -5.7942489
                   2.972                      -5.7385696
                   2.976                      -5.6807751
                    2.98                      -5.6214141
                   2.984                      -5.5610602
                   2.988                      -5.5003915
                   2.992                      -5.4403095
                   2.996                      -5.3821073
                       3                      -5.3276794
                   3.004                       -5.279711
                   3.008                       -5.241668
                   3.012                      -5.2172718
                   3.016                      -5.2091833
                    3.02                      -5.2172048
                   3.024                      -5.2373001
                   3.028                      -5.2627681
                   3.032                      -5.2870727
                   3.036                       -5.306161
                    3.04                      -5.3189125
                   3.044                       -5.326229
                   3.048                       -5.329887
                   3.052                      -5.3317575
                   3.056                      -5.3334408
                    3.06                      -5.3361652
                   3.064                      -5.3408056
                   3.068                      -5.3479401
                   3.072                      -5.3579086
                   3.076                      -5.3708604
                    3.08                      -5.3867907
                   3.084                      -5.4055674
                   3.088                      -5.4269522
                   3.092                      -5.4506188
                   3.096                      -5.4761704
                     3.1                      -5.5031572
                   3.104                      -5.5310963
                   3.108                      -5.5594926
                   3.112                       -5.587861
                   3.116                      -5.6157482
                    3.12                      -5.6427542
                   3.124                      -5.6685497
                   3.128                      -5.6928909
                   3.132                      -5.7156279
                   3.136                      -5.7367091
                    3.14                      -5.7561781
                   3.144                      -5.7741677
                   3.148                      -5.7908879
                   3.152                      -5.8066128
                   3.156                      -5.8216642
                    3.16                      -5.8363967
                   3.164                      -5.8511823
                   3.168                      -5.8663966
                   3.172                      -5.8824081
                   3.176                      -5.8995683
                    3.18                      -5.9182052
                   3.184                      -5.9386185
                   3.188                      -5.9610765
                   3.192                       -5.985815
                   3.196                      -6.0130372
                     3.2                      -6.0429143
                   3.204                      -6.0755875
                   3.208                      -6.1111696
                   3.212                      -6.1497472
                   3.216                      -6.1913833
                    3.22                      -6.2361192
                   3.224                      -6.2839771
                   3.228                      -6.3349617
                   3.232                       -6.389062
                   3.236                      -6.4462533
                    3.24                      -6.5064977
                   3.244                      -6.5697458
                   3.248                      -6.6359369
                   3.252                      -6.7049996
                   3.256                      -6.7768512
                    3.26                      -6.8513973
                   3.264                      -6.9285306
                   3.268                      -7.0081285
                   3.272                      -7.0900503
                   3.276                      -7.1741323
                    3.28                      -7.2601822
                   3.284                      -7.3479703
                   3.288                      -7.4372183
                   3.292                      -7.5275849
                   3.296                      -7.6186468
                     3.3                       -7.709876
                   3.304                      -7.8006151
                   3.308                      -7.8900544
                   3.312                      -7.9772235
                   3.316                      -8.0610202
                    3.32                      -8.1403196
                   3.324                      -8.2142287
                   3.328                      -8.2825628
                   3.332                       -8.346578
                   3.336                      -8.4098317
                    3.34                      -8.4787359
                   3.344                      -8.5620305
                   3.348                      -8.6683933
                   3.352                      -8.8022394
                   3.356                      -8.9599935
                    3.36                      -9.1312187
                   3.364                      -9.3053807
                   3.368                      -9.4774876
                   3.372                       -9.647709
                   3.376                      -9.8181368
                    3.38                      -9.9906312
                   3.384                      -10.166238
                   3.388                      -10.345297
                   3.392                      -10.527655
                   3.396                      -10.712817
                     3.4                      -10.900034
                   3.404                      -11.088356
                   3.408                      -11.276677
                   3.412                      -11.463776
                   3.416                       -11.64838
                    3.42                      -11.829213
                   3.424                       -12.00506
                   3.428                      -12.174814
                   3.432                      -12.337512
                   3.436                      -12.492363
                    3.44                      -12.638755
                   3.444                      -12.776251
                   3.448                      -12.904571
                   3.452                      -13.023576
                   3.456                       -13.13324
                    3.46                      -13.233625
                   3.464                      -13.324861
                   3.468                      -13.407125
                   3.472                      -13.480622
                   3.476                       -13.54558
                    3.48                      -13.602234
                   3.484                      -13.650826
                   3.488                      -13.691599
                   3.492                      -13.724797
                   3.496                      -13.750662
                     3.5                      -13.769439
                   3.504                      -13.781375
                   3.508                      -13.786718
                   3.512                      -13.785724
                   3.516                      -13.778654
                    3.52                      -13.765774
                   3.524                      -13.747362
                   3.528                      -13.723705
                   3.532                      -13.695099
                   3.536                      -13.661855
                    3.54                      -13.624296
                   3.544                      -13.582762
                   3.548                      -13.537612
                   3.552                      -13.489228
                   3.556                       -13.43802
                    3.56                      -13.384431
                   3.564                      -13.328948
                   3.568                      -13.272108
                   3.572                      -13.214508
                   3.576                      -13.156816
                    3.58                      -13.099769
                   3.584                      -13.044162
                   3.588                      -12.990802
                   3.592                      -12.940396
                   3.596                      -12.893356
                     3.6                      -12.849461
                   3.604                      -12.807457
                   3.608                      -12.764769
                   3.612                      -12.717779
                   3.616                      -12.662999
                    3.62                      -12.598755
                   3.624                      -12.526074
                   3.628                      -12.447825
                   3.632                      -12.366826
                   3.636                      -12.284458
                    3.64                      -12.200562
                   3.644                      -12.114181
                   3.648                      -12.024432
                   3.652                      -11.931011
                   3.656                      -11.834252
                    3.66                      -11.734931
                   3.664                      -11.633999
                   3.668                       -11.53237
                   3.672                      -11.430813
                   3.676                      -11.329911
                    3.68                      -11.230075
                   3.684                      -11.131575
                   3.688                      -11.034568
                   3.692                      -10.939137
                   3.696                       -10.84531
                     3.7                      -10.753083
                   3.704                      -10.662428
                   3.708                      -10.573305
                   3.712                      -10.485671
                   3.716                      -10.399475
                    3.72                      -10.314671
                   3.724                      -10.231213
                   3.728                      -10.149055
                   3.732                      -10.068157
                   3.736                      -9.9884791
                    3.74                      -9.9099858
                   3.744                      -9.8326431
                   3.748                      -9.7564196
                   3.752                      -9.6812861
                   3.756                      -9.6072153
                    3.76                      -9.5341813
                   3.764                      -9.4621601
                   3.768                      -9.3911288
                   3.772                      -9.3210656
                   3.776                      -9.2519499
                    3.78                      -9.1837618
                   3.784                      -9.1164824
                   3.788                      -9.0500934
                   3.792                       -8.984577
                   3.796                       -8.919916
                     3.8                      -8.8560938
                   3.804                      -8.7930941
                   3.808                      -8.7309008
                   3.812                      -8.6694984
                   3.816                      -8.6088715
                    3.82                      -8.5490049
                   3.824                      -8.4898839
                   3.828                      -8.4314937
                   3.832                      -8.3738197
                   3.836                      -8.3168475
                    3.84                      -8.2605628
                   3.844                      -8.2049514
                   3.848                      -8.1499992
                   3.852                       -8.095692
                   3.856                      -8.0420159
                    3.86                      -7.9889568
                   3.864                      -7.9365008
                   3.868                      -7.8846338
                   3.872                      -7.8333418
                   3.876                      -7.7826106
                    3.88                      -7.7324261
                   3.884                       -7.682774
                   3.888                      -7.6336401
                   3.892                      -7.5850096
                   3.896                       -7.536868
                     3.9                      -7.4892004
                   3.904                      -7.4419916
                   3.908                      -7.3952263
                   3.912                      -7.3488888
                   3.916                      -7.3029631
                    3.92                      -7.2574327
                   3.924                      -7.2122808
                   3.928                        -7.16749
                   3.932                      -7.1230423
                   3.936                       -7.078919
                    3.94                       -7.035101
                   3.944                      -6.9915678
                   3.948                      -6.9482985
                   3.952                      -6.9052707
                   3.956                      -6.8624612
                    3.96                      -6.8198449
                   3.964                      -6.7773957
                   3.968                      -6.7350854
                   3.972                      -6.6928839
                   3.976                      -6.6507587
                    3.98                      -6.6086749
                   3.984                      -6.5665944
                   3.988                      -6.5244758
                   3.992                      -6.4822739
                   3.996                      -6.4399387
                       4                      -6.3974152
                   4.004                      -6.3546424
                   4.008                      -6.3115523
                   4.012                      -6.2680688
                   4.016                      -6.2241064
                    4.02                      -6.1795687
                   4.024                      -6.1343462
                   4.028                      -6.0883146
                   4.032                      -6.0413317
                   4.036                      -5.9932346
                    4.04                      -5.9438358
                   4.044                      -5.8929189
                   4.048                      -5.8402337
                   4.052                      -5.7854906
                   4.056                      -5.7283539
                    4.06                      -5.6684357
                   4.064                      -5.6052899
                   4.068                      -5.5384074
                   4.072                      -5.4672176
                   4.076                      -5.3910979
                    4.08                      -5.3094021
                   4.084                       -5.221523
                   4.088                      -5.1270114
                   4.092                      -5.0257912
                   4.096                      -4.9185212
                     4.1                      -4.8071556
                   4.104                      -4.6957162
                   4.108                      -4.5911343
                   4.112                      -4.5036956
                   4.116                      -4.4461815
                    4.12                      -4.4307585
                   4.124                      -4.4638877
                   4.128                      -4.5419501
                   4.132                      -4.6512682
                   4.136                      -4.7732043
                    4.14                      -4.8907345
                   4.144                       -4.992448
                   4.148                      -5.0729968
                   4.152                      -5.1314851
                   4.156                      -5.1694954
                    4.16                      -5.1895957
                   4.164                      -5.1944634
                   4.168                      -5.1864687
                   4.172                      -5.1675318
                   4.176                      -5.1391185
                    4.18                      -5.1022951
                   4.184                      -5.0578037
                   4.188                      -5.0061429
                   4.192                      -4.9476483
                   4.196                       -4.882574
                     4.2                      -4.8111789
                   4.204                      -4.7338191
                   4.208                      -4.6510451
                   4.212                      -4.5636984
                   4.216                      -4.4729936
                    4.22                      -4.3805657
                   4.224                      -4.2884593
                   4.228                      -4.1990365
                   4.232                      -4.1147986
                   4.236                       -4.038138
                    4.24                      -3.9710682
                   4.244                      -3.9149928
                   4.248                      -3.8705749
                   4.252                      -3.8377356
                   4.256                      -3.8157746
                    4.26                      -3.8035717
                   4.264                      -3.7998136
                   4.268                      -3.8032002
                   4.272                      -3.8125986
                   4.276                      -3.8271336
                    4.28                      -3.8462194
                   4.284                      -3.8695373
                   4.288                      -3.8969725
                   4.292                      -3.9285185
                   4.296                        -3.96416
                     4.3                      -4.0037513
                   4.304                      -4.0469098
                   4.308                      -4.0929498
                   4.312                      -4.1408776
                   4.316                      -4.1894559
                    4.32                      -4.2373275
                   4.324                      -4.2831673
                   4.328                      -4.3258272
                   4.332                      -4.3644383
                   4.336                      -4.3984583
                    4.34                      -4.4276629
                   4.344                      -4.4520986
                   4.348                      -4.4720154
                   4.352                      -4.4877974
                   4.356                      -4.4999005
                    4.36                      -4.5088053
                   4.364                      -4.5149828
                   4.368                      -4.5188741
                   4.372                      -4.5208786
                   4.376                      -4.5213501
                    4.38                      -4.5205966
                   4.384                      -4.5188834
                   4.388                      -4.5164369
                   4.392                      -4.5134494
                   4.396                      -4.5100837
                     4.4                      -4.5064776
                   4.404                      -4.5027472
                   4.408                      -4.4989911
                   4.412                      -4.4952925
                   4.416                      -4.4917223
                    4.42                      -4.4883405
                   4.424                      -4.4851986
                   4.428                      -4.4823405
                   4.432                       -4.479804
                   4.436                      -4.4776214
                    4.44                      -4.4758206
                   4.444                      -4.4744256
                   4.448                      -4.4734572
                   4.452                       -4.472933
                   4.456                      -4.4728684
                    4.46                      -4.4732761
                   4.464                      -4.4741672
                   4.468                      -4.4755506
                   4.472                      -4.4774334
                   4.476                      -4.4798215
                    4.48                      -4.4827188
                   4.484                       -4.486128
                   4.488                      -4.4900503
                   4.492                      -4.4944855
                   4.496                       -4.499432
                     4.5                      -4.5048869
                   4.504                      -4.5108459
                   4.508                      -4.5173032
                   4.512                      -4.5242518
                   4.516                      -4.5316831
                    4.52                      -4.5395871
                   4.524                      -4.5479522
                   4.528                      -4.5567653
                   4.532                      -4.5660116
                   4.536                      -4.5756749
                    4.54                      -4.5857369
                   4.544                      -4.5961776
                   4.548                      -4.6069752
                   4.552                      -4.6181057
                   4.556                       -4.629543
                    4.56                      -4.6412589
                   4.564                      -4.6532226
                   4.568                      -4.6654009
                   4.572                      -4.6777577
                   4.576                      -4.6902541
                    4.58                      -4.7028477
                   4.584                      -4.7154927
                   4.588                      -4.7281395
                   4.592                      -4.7407339
                   4.596                       -4.753217
                     4.6                      -4.7655242
                   4.604                      -4.7775848
                   4.608                      -4.7893206
                   4.612                      -4.8006449
                   4.616                      -4.8114606
                    4.62                      -4.8216585
                   4.624                      -4.8311145
                   4.628                      -4.8396858
                   4.632                      -4.8472068
                   4.636                      -4.8534827
                    4.64                       -4.858283
                   4.644                      -4.8613338
                   4.648                      -4.8623148
                   4.652                      -4.8608737
                   4.656                       -4.856701
                    4.66                      -4.8497973
                   4.664                       -4.841315
                   4.668                      -4.8358863
                   4.672                      -4.8459185
                   4.676                       -4.888481
                    4.68                      -4.9529853
                   4.684                      -4.9966029
                   4.688                      -5.0060806
                   4.692                      -4.9948757
                   4.696                      -4.9741076
                     4.7                      -4.9485647
                   4.704                      -4.9198241
                   4.708                      -4.8882242
                   4.712                      -4.8536798
                   4.716                      -4.8159943
                    4.72                      -4.7749825
                   4.724                      -4.7305275
                   4.728                       -4.682616
                   4.732                      -4.6313681
                   4.736                      -4.5770697
                    4.74                      -4.5202061
                   4.744                      -4.4614985
                   4.748                      -4.4019382
                   4.752                      -4.3428153
                   4.756                      -4.2857344
                    4.76                      -4.2326091
                   4.764                      -4.1856269
                   4.768                      -4.1471761
                   4.772                        -4.11973
                   4.776                      -4.1056889
                    4.78                      -4.1071904
                   4.784                      -4.1259057
                   4.788                      -4.1628511
                   4.792                      -4.2182444
                   4.796                      -4.2914356
                     4.8                      -4.3809285
                   4.804                      -4.4844931
                   4.808                      -4.5993491
                   4.812                      -4.7223904
                   4.816                      -4.8504104
                    4.82                      -4.9802982
                   4.824                       -5.109183
                   4.828                      -5.2345198
                   4.832                      -5.3541201
                   4.836                      -5.4661387
                    4.84                      -5.5690331
                   4.844                      -5.6615058
                   4.848                      -5.7424449
                   4.852                      -5.8108694
                   4.856                      -5.8658853
                    4.86                      -5.9066577
                   4.864                       -5.932399
                   4.868                      -5.9423766
                   4.872                      -5.9359374
                   4.876                      -5.9125503
                    4.88                      -5.8718619
                   4.884                      -5.8137618
                   4.888                      -5.7384527
                   4.892                      -5.6465166
                   4.896                      -5.5389737
                     4.9                      -5.4173273
                   4.904                      -5.2835939
                   4.908                      -5.1403162
                   4.912                      -4.9905566
                   4.916                      -4.8378634
                    4.92                      -4.6861907
                   4.924                      -4.5397506
                   4.928                      -4.4027779
                   4.932                      -4.2792106
                   4.936                      -4.1723292
                    4.94                      -4.0844308
                   4.944                      -4.0166262
                   4.948                      -3.9688175
                   4.952                      -3.9398577
                   4.956                      -3.9278371
                    4.96                      -3.9304144
                   4.964                      -3.9451206
                   4.968                        -3.96959
                   4.972                      -4.0017069
                   4.976                      -4.0396767
                    4.98                      -4.0820435
                   4.984                      -4.1276727
                   4.988                      -4.1757168
                   4.992                      -4.2255749
                   4.996                      -4.2768518
                       5                      -4.3293201
                   5.004                      -4.3828849
                   5.008                      -4.4375482
                   5.012                      -4.4933679
                   5.016                       -4.550405
                    5.02                      -4.6086462
                   5.024                      -4.6678862
                   5.028                       -4.727551
                   5.032                      -4.7864434
                   5.036                      -4.8424191
                    5.04                      -4.8920615
                   5.044                      -4.9305581
                   5.048                      -4.9521348
                   5.052                      -4.9514164
                   5.056                      -4.9256137
                    5.06                      -4.8764969
                   5.064                       -4.810593
                   5.068                      -4.7370636
                   5.072                      -4.6645934
                   5.076                      -4.5992146
                    5.08                       -4.543832
                   5.084                      -4.4989182
                   5.088                      -4.4635283
                   5.092                      -4.4361218
                   5.096                      -4.4150666
                     5.1                      -4.3988849
                   5.104                        -4.38634
                   5.108                       -4.376442
                   5.112                      -4.3684187
                   5.116                      -4.3616774
                    5.12                      -4.3557675
                   5.124                       -4.350348
                   5.128                      -4.3451624
                   5.132                      -4.3400182
                   5.136                      -4.3347715
                    5.14                      -4.3293154
                   5.144                      -4.3235709
                   5.148                      -4.3174806
                   5.152                       -4.311003
                   5.156                      -4.3041095
                    5.16                      -4.2967807
                   5.164                      -4.2890048
                   5.168                      -4.2807756
                   5.172                      -4.2720911
                   5.176                      -4.2629529
                    5.18                      -4.2533652
                   5.184                      -4.2433341
                   5.188                      -4.2328674
                   5.192                      -4.2219741
                   5.196                       -4.210664
                     5.2                      -4.1989479
                   5.204                       -4.186837
                   5.208                      -4.1743431
                   5.212                      -4.1614782
                   5.216                      -4.1482549
                    5.22                      -4.1346858
                   5.224                      -4.1207838
                   5.228                      -4.1065622
                   5.232                      -4.0920342
                   5.236                      -4.0772133
                    5.24                      -4.0621134
                   5.244                      -4.0467483
                   5.248                      -4.0311321
                   5.252                      -4.0152792
                   5.256                      -3.9992042
                    5.26                      -3.9829218
                   5.264                      -3.9664471
                   5.268                      -3.9497955
                   5.272                      -3.9329824
                   5.276                      -3.9160237
                    5.28                      -3.8989356
                   5.284                      -3.8817346
                   5.288                      -3.8644374
                   5.292                       -3.847061
                   5.296                      -3.8296229
                     5.3                      -3.8121408
                   5.304                      -3.7946327
                   5.308                      -3.7771168
                   5.312                      -3.7596119
                   5.316                       -3.742137
                    5.32                      -3.7247112
                   5.324                       -3.707354
                   5.328                      -3.6900852
                   5.332                      -3.6729249
                   5.336                      -3.6558933
                    5.34                      -3.6390107
                   5.344                      -3.6222979
                   5.348                      -3.6057755
                   5.352                      -3.5894645
                   5.356                      -3.5733858
                    5.36                      -3.5575604
                   5.364                      -3.5420093
                   5.368                      -3.5267535
                   5.372                       -3.511814
                   5.376                      -3.4972116
                    5.38                       -3.482967
                   5.384                      -3.4691006
                   5.388                      -3.4556329
                   5.392                      -3.4425839
                   5.396                      -3.4299733
                     5.4                      -3.4178205
                   5.404                      -3.4061447
                   5.408                      -3.3949643
                   5.412                      -3.3842977
                   5.416                      -3.3741625
                    5.42                       -3.364576
                   5.424                      -3.3555547
                   5.428                       -3.347115
                   5.432                      -3.3392721
                   5.436                      -3.3320412
                    5.44                      -3.3254363
                   5.444                      -3.3194713
                   5.448                       -3.314159
                   5.452                      -3.3095118
                   5.456                      -3.3055412
                    5.46                      -3.3022583
                   5.464                      -3.2996731
                   5.468                      -3.2977952
                   5.472                      -3.2966335
                   5.476                       -3.296196
                    5.48                      -3.2964901
                   5.484                      -3.2975226
                   5.488                      -3.2992993
                   5.492                      -3.3018257
                   5.496                      -3.3051062
                     5.5                      -3.3091449
                   5.504                      -3.3139449
                   5.508                      -3.3195088
                   5.512                      -3.3258385
                   5.516                      -3.3329351
                    5.52                      -3.3407991
                   5.524                      -3.3494303
                   5.528                      -3.3588281
                   5.532                      -3.3689907
                   5.536                       -3.379916
                    5.54                      -3.3916012
                   5.544                      -3.4040427
                   5.548                      -3.4172362
                   5.552                      -3.4311767
                   5.556                      -3.4458586
                    5.56                      -3.4612754
                   5.564                      -3.4774201
                   5.568                      -3.4942846
                   5.572                      -3.5118605
                   5.576                      -3.5301381
                    5.58                      -3.5491073
                   5.584                       -3.568757
                   5.588                      -3.5890754
                   5.592                      -3.6100497
                   5.596                      -3.6316664
                     5.6                       -3.653911
                   5.604                      -3.6767682
                   5.608                      -3.7002218
                   5.612                      -3.7242548
                   5.616                       -3.748849
                    5.62                      -3.7739855
                   5.624                      -3.7996446
                   5.628                      -3.8258054
                   5.632                      -3.8524464
                   5.636                      -3.8795449
                    5.64                      -3.9070775
                   5.644                      -3.9350199
                   5.648                       -3.963347
                   5.652                      -3.9920328
                   5.656                      -4.0210506
                    5.66                      -4.0503728
                   5.664                      -4.0799713
                   5.668                      -4.1098171
                   5.672                      -4.1398808
                   5.676                      -4.1701323
                    5.68                      -4.2005411
                   5.684                       -4.231076
                   5.688                      -4.2617057
                   5.692                      -4.2923986
                   5.696                      -4.3231226
                     5.7                      -4.3538456
                   5.704                      -4.3845355
                   5.708                        -4.41516
                   5.712                       -4.445687
                   5.716                      -4.4760845
                    5.72                      -4.5063206
                   5.724                       -4.536364
                   5.728                      -4.5661834
                   5.732                      -4.5957481
                   5.736                      -4.6250281
                    5.74                      -4.6539936
                   5.744                      -4.6826158
                   5.748                      -4.7108661
                   5.752                      -4.7387171
                   5.756                      -4.7661419
                    5.76                      -4.7931144
                   5.764                      -4.8196094
                   5.768                      -4.8456022
                   5.772                      -4.8710694
                   5.776                       -4.895988
                    5.78                      -4.9203359
                   5.784                      -4.9440916
                   5.788                      -4.9672347
                   5.792                      -4.9897449
                   5.796                      -5.0116028
                     5.8                      -5.0327893
                   5.804                      -5.0532859
                   5.808                      -5.0730743
                   5.812                      -5.0921363
                   5.816                      -5.1104539
                    5.82                      -5.1280093
                   5.824                      -5.1447844
                   5.828                      -5.1607612
                   5.832                      -5.1759217
                   5.836                      -5.1902479
                    5.84                      -5.2037224
                   5.844                      -5.2163285
                   5.848                      -5.2280513
                   5.852                      -5.2388786
                   5.856                      -5.2488029
                    5.86                      -5.2578241
                   5.864                       -5.265953
                   5.868                      -5.2732169
                   5.872                       -5.279667
                   5.876                      -5.2853882
                    5.88                      -5.2905133
                   5.884                      -5.2952395
                   5.888                      -5.2998494
                   5.892                      -5.3047349
                   5.896                       -5.310419
                     5.9                      -5.3175703
                   5.904                      -5.3269973
                   5.908                      -5.3396064
                   5.912                       -5.356308
                   5.916                      -5.3778615
                    5.92                      -5.4046793
                   5.924                      -5.4366395
                   5.928                      -5.4729874
                   5.932                      -5.5123919
                   5.936                      -5.5531648
                    5.94                      -5.5935709
                   5.944                      -5.6321203
                   5.948                      -5.6677484
                   5.952                      -5.6998624
                   5.956                      -5.7282814
                    5.96                      -5.7531254
                   5.964                      -5.7746996
                   5.968                      -5.7933981
                   5.972                      -5.8096371
                   5.976                       -5.823814
                    5.98                      -5.8362864
                   5.984                      -5.8473643
                   5.988                      -5.8573098
                   5.992                      -5.8663409
                   5.996                      -5.8746371
                       6                       -5.882345
                   6.004                      -5.8895841
                   6.008                      -5.8964519
                   6.012                      -5.9030273
                   6.016                       -5.909375
                    6.02                      -5.9155476
                   6.024                      -5.9215883
                   6.028                      -5.9275326
                   6.032                      -5.9334099
                   6.036                      -5.9392444
                    6.04                      -5.9450565
                   6.044                       -5.950863
                   6.048                      -5.9566782
                   6.052                      -5.9625142
                   6.056                      -5.9683812
                    6.06                      -5.9742879
                   6.064                      -5.9802417
                   6.068                      -5.9862492
                   6.072                      -5.9923157
                   6.076                      -5.9984462
                    6.08                      -6.0046448
                   6.084                      -6.0109151
                   6.088                      -6.0172603
                   6.092                      -6.0236831
                   6.096                       -6.030186
                     6.1                      -6.0367711
                   6.104                      -6.0434401
                   6.108                      -6.0501947
                   6.112                      -6.0570364
                   6.116                      -6.0639661
                    6.12                      -6.0709851
                   6.124                      -6.0780941
                   6.128                      -6.0852938
                   6.132                       -6.092585
                   6.136                      -6.0999679
                    6.14                      -6.1074431
                   6.144                      -6.1150108
                   6.148                       -6.122671
                   6.152                      -6.1304241
                   6.156                      -6.1382698
                    6.16                      -6.1462082
                   6.164                      -6.1542391
                   6.168                      -6.1623624
                   6.172                      -6.1705777
                   6.176                      -6.1788847
                    6.18                      -6.1872831
                   6.184                      -6.1957724
                   6.188                      -6.2043522
                   6.192                       -6.213022
                   6.196                      -6.2217812
                     6.2                      -6.2306291
                   6.204                      -6.2395653
                   6.208                       -6.248589
                   6.212                      -6.2576995
                   6.216                      -6.2668961
                    6.22                      -6.2761781
                   6.224                      -6.2855447
                   6.228                      -6.2949951
                   6.232                      -6.3045285
                   6.236                      -6.3141441
                    6.24                      -6.3238409
                   6.244                      -6.3336182
                   6.248                       -6.343475
                   6.252                      -6.3534105
                   6.256                      -6.3634237
                    6.26                      -6.3735137
                   6.264                      -6.3836795
                   6.268                      -6.3939204
                   6.272                      -6.4042352
                   6.276                       -6.414623
                    6.28                      -6.4250829
                   6.284                      -6.4356139
                   6.288                       -6.446215
                   6.292                      -6.4568853
                   6.296                      -6.4676237
                     6.3                      -6.4784293
                   6.304                      -6.4893011
                   6.308                      -6.5002382
                   6.312                      -6.5112394
                   6.316                       -6.522304
                    6.32                      -6.5334307
                   6.324                      -6.5446188
                   6.328                      -6.5558672
                   6.332                      -6.5671749
                   6.336                       -6.578541
                    6.34                      -6.5899645
                   6.344                      -6.6014444
                   6.348                      -6.6129797
                   6.352                      -6.6245696
                   6.356                       -6.636213
                    6.36                      -6.6479091
                   6.364                      -6.6596568
                   6.368                      -6.6714553
                   6.372                      -6.6833035
                   6.376                      -6.6952007
                    6.38                      -6.7071458
                   6.384                       -6.719138
                   6.388                      -6.7311763
                   6.392                      -6.7432599
                   6.396                      -6.7553879
                     6.4                      -6.7675594
                   6.404                      -6.7797735
                   6.408                      -6.7920294
                   6.412                      -6.8043262
                   6.416                       -6.816663
                    6.42                       -6.829039
                   6.424                      -6.8414535
                   6.428                      -6.8539054
                   6.432                      -6.8663942
                   6.436                      -6.8789188
                    6.44                      -6.8914786
                   6.444                      -6.9040728
                   6.448                      -6.9167005
                   6.452                       -6.929361
                   6.456                      -6.9420535
                    6.46                      -6.9547772
                   6.464                      -6.9675315
                   6.468                      -6.9803156
                   6.472                      -6.9931287
                   6.476                      -7.0059702
                    6.48                      -7.0188392
                   6.484                      -7.0317352
                   6.488                      -7.0446574
                   6.492                       -7.057605
                   6.496                      -7.0705776
                     6.5                      -7.0835743
