# Supplementary material for: Synthesis and characterization of cerium doped NiZn nano ferrites as substrate material for multi band MIMO antenna
Source: PLoS One. 2024 Jul 16;19(7):e0305060. doi: 10.1371/journal.pone.0305060 (PMC11251584; doi:10.1371/journal.pone.0305060)
Supplement: S1 File — (ZIP) [file pone.0305060.s001.zip › supplementary information files/S-parameters/S12.txt]

        Frequency / GHz                S2,1/abs,dB
----------------------------------------------------------------------
                     2.5                      -75.181922
                   2.504                       -74.95032
                   2.508                      -74.720424
                   2.512                      -74.492207
                   2.516                      -74.265645
                    2.52                      -74.040715
                   2.524                      -73.817393
                   2.528                      -73.595662
                   2.532                      -73.375502
                   2.536                      -73.156898
                    2.54                      -72.939833
                   2.544                      -72.724295
                   2.548                       -72.51027
                   2.552                      -72.297749
                   2.556                      -72.086722
                    2.56                       -71.87718
                   2.564                      -71.669116
                   2.568                      -71.462525
                   2.572                      -71.257401
                   2.576                      -71.053741
                    2.58                      -70.851542
                   2.584                      -70.650802
                   2.588                      -70.451521
                   2.592                      -70.253698
                   2.596                      -70.057333
                     2.6                      -69.862429
                   2.604                      -69.668986
                   2.608                      -69.477009
                   2.612                      -69.286498
                   2.616                      -69.097459
                    2.62                      -68.909894
                   2.624                      -68.723808
                   2.628                      -68.539204
                   2.632                      -68.356086
                   2.636                      -68.174459
                    2.64                      -67.994325
                   2.644                      -67.815688
                   2.648                      -67.638552
                   2.652                      -67.462917
                   2.656                      -67.288786
                    2.66                      -67.116158
                   2.664                      -66.945035
                   2.668                      -66.775412
                   2.672                      -66.607288
                   2.676                      -66.440658
                    2.68                      -66.275514
                   2.684                      -66.111849
                   2.688                      -65.949652
                   2.692                      -65.788909
                   2.696                      -65.629606
                     2.7                      -65.471723
                   2.704                       -65.31524
                   2.708                      -65.160131
                   2.712                       -65.00637
                   2.716                      -64.853924
                    2.72                      -64.702759
                   2.724                      -64.552835
                   2.728                       -64.40411
                   2.732                      -64.256535
                   2.736                      -64.110058
                    2.74                      -63.964623
                   2.744                      -63.820169
                   2.748                      -63.676629
                   2.752                      -63.533933
                   2.756                      -63.392003
                    2.76                       -63.25076
                   2.764                      -63.110118
                   2.768                      -62.969984
                   2.772                      -62.830265
                   2.776                      -62.690859
                    2.78                      -62.551662
                   2.784                      -62.412564
                   2.788                      -62.273453
                   2.792                       -62.13421
                   2.796                      -61.994717
                     2.8                      -61.854849
                   2.804                       -61.71448
                   2.808                      -61.573483
                   2.812                      -61.431728
                   2.816                      -61.289085
                    2.82                      -61.145422
                   2.824                       -61.00061
                   2.828                      -60.854518
                   2.832                       -60.70702
                   2.836                       -60.55799
                    2.84                      -60.407304
                   2.844                      -60.254845
                   2.848                      -60.100499
                   2.852                      -59.944156
                   2.856                      -59.785714
                    2.86                      -59.625074
                   2.864                      -59.462148
                   2.868                      -59.296853
                   2.872                      -59.129114
                   2.876                      -58.958864
                    2.88                      -58.786046
                   2.884                      -58.610609
                   2.888                      -58.432514
                   2.892                      -58.251728
                   2.896                      -58.068229
                     2.9                      -57.882003
                   2.904                      -57.693044
                   2.908                      -57.501356
                   2.912                      -57.306947
                   2.916                      -57.109838
                    2.92                      -56.910054
                   2.924                      -56.707626
                   2.928                      -56.502594
                   2.932                      -56.295002
                   2.936                      -56.084898
                    2.94                      -55.872336
                   2.944                      -55.657375
                   2.948                      -55.440076
                   2.952                      -55.220502
                   2.956                      -54.998719
                    2.96                      -54.774797
                   2.964                      -54.548804
                   2.968                       -54.32081
                   2.972                      -54.090886
                   2.976                      -53.859103
                    2.98                       -53.62553
                   2.984                      -53.390237
                   2.988                      -53.153293
                   2.992                      -52.914763
                   2.996                      -52.674715
                       3                       -52.43321
                   3.004                      -52.190312
                   3.008                      -51.946079
                   3.012                       -51.70057
                   3.016                      -51.453838
                    3.02                      -51.205939
                   3.024                       -50.95692
                   3.028                      -50.706832
                   3.032                       -50.45572
                   3.036                      -50.203626
                    3.04                      -49.950592
                   3.044                      -49.696657
                   3.048                      -49.441856
                   3.052                      -49.186224
                   3.056                      -48.929793
                    3.06                      -48.672592
                   3.064                       -48.41465
                   3.068                      -48.155992
                   3.072                      -47.896642
                   3.076                      -47.636623
                    3.08                      -47.375956
                   3.084                      -47.114658
                   3.088                      -46.852749
                   3.092                      -46.590243
                   3.096                      -46.327156
                     3.1                      -46.063502
                   3.104                      -45.799292
                   3.108                      -45.534539
                   3.112                      -45.269252
                   3.116                      -45.003442
                    3.12                      -44.737118
                   3.124                      -44.470286
                   3.128                      -44.202956
                   3.132                      -43.935134
                   3.136                      -43.666826
                    3.14                       -43.39804
                   3.144                       -43.12878
                   3.148                      -42.859052
                   3.152                      -42.588863
                   3.156                      -42.318218
                    3.16                      -42.047122
                   3.164                      -41.775581
                   3.168                        -41.5036
                   3.172                      -41.231188
                   3.176                      -40.958349
                    3.18                       -40.68509
                   3.184                       -40.41142
                   3.188                      -40.137346
                   3.192                      -39.862878
                   3.196                      -39.588024
                     3.2                      -39.312795
                   3.204                      -39.037203
                   3.208                      -38.761259
                   3.212                      -38.484979
                   3.216                      -38.208375
                    3.22                      -37.931465
                   3.224                      -37.654266
                   3.228                      -37.376796
                   3.232                      -37.099078
                   3.236                      -36.821132
                    3.24                      -36.542984
                   3.244                       -36.26466
                   3.248                      -35.986188
                   3.252                        -35.7076
                   3.256                      -35.428927
                    3.26                      -35.150205
                   3.264                      -34.871473
                   3.268                       -34.59277
                   3.272                      -34.314142
                   3.276                      -34.035633
                    3.28                      -33.757295
                   3.284                      -33.479179
                   3.288                      -33.201343
                   3.292                      -32.923845
                   3.296                       -32.64675
                     3.3                      -32.370124
                   3.304                      -32.094038
                   3.308                      -31.818568
                   3.312                      -31.543791
                   3.316                      -31.269792
                    3.32                      -30.996656
                   3.324                      -30.724476
                   3.328                      -30.453348
                   3.332                      -30.183371
                   3.336                       -29.91465
                    3.34                      -29.647294
                   3.344                      -29.381416
                   3.348                      -29.117132
                   3.352                      -28.854566
                   3.356                      -28.593842
                    3.36                       -28.33509
                   3.364                      -28.078443
                   3.368                       -27.82404
                   3.372                       -27.57202
                   3.376                      -27.322527
                    3.38                      -27.075709
                   3.384                      -26.831716
                   3.388                        -26.5907
                   3.392                      -26.352816
                   3.396                       -26.11822
                     3.4                      -25.887072
                   3.404                      -25.659531
                   3.408                      -25.435758
                   3.412                      -25.215916
                   3.416                      -25.000168
                    3.42                      -24.788676
                   3.424                      -24.581605
                   3.428                      -24.379118
                   3.432                      -24.181379
                   3.436                      -23.988551
                    3.44                      -23.800799
                   3.444                      -23.618285
                   3.448                      -23.441173
                   3.452                      -23.269626
                   3.456                      -23.103805
                    3.46                      -22.943875
                   3.464                      -22.789998
                   3.468                      -22.642336
                   3.472                      -22.501051
                   3.476                      -22.366307
                    3.48                      -22.238264
                   3.484                      -22.117085
                   3.488                       -22.00293
                   3.492                      -21.895957
                   3.496                      -21.796323
                     3.5                      -21.704184
                   3.504                      -21.619689
                   3.508                      -21.542983
                   3.512                      -21.474207
                   3.516                      -21.413494
                    3.52                      -21.360965
                   3.524                      -21.316736
                   3.528                      -21.280907
                   3.532                      -21.253565
                   3.536                      -21.234783
                    3.54                      -21.224615
                   3.544                      -21.223097
                   3.548                      -21.230247
                   3.552                       -21.24606
                   3.556                      -21.270508
                    3.56                      -21.303541
                   3.564                      -21.345086
                   3.568                      -21.395047
                   3.572                      -21.453304
                   3.576                      -21.519713
                    3.58                       -21.59411
                   3.584                      -21.676309
                   3.588                      -21.766108
                   3.592                      -21.863282
                   3.596                      -21.967594
                     3.6                      -22.078793
                   3.604                      -22.196616
                   3.608                      -22.320788
                   3.612                      -22.451032
                   3.616                       -22.58706
                    3.62                      -22.728585
                   3.624                      -22.875317
                   3.628                      -23.026969
                   3.632                      -23.183253
                   3.636                      -23.343887
                    3.64                      -23.508596
                   3.644                      -23.677108
                   3.648                      -23.849161
                   3.652                      -24.024501
                   3.656                      -24.202883
                    3.66                      -24.384071
                   3.664                      -24.567841
                   3.668                      -24.753978
                   3.672                      -24.942277
                   3.676                      -25.132544
                    3.68                      -25.324596
                   3.684                      -25.518259
                   3.688                       -25.71337
                   3.692                      -25.909776
                   3.696                      -26.107332
                     3.7                      -26.305904
                   3.704                      -26.505367
                   3.708                      -26.705601
                   3.712                      -26.906498
                   3.716                      -27.107954
                    3.72                      -27.309876
                   3.724                      -27.512174
                   3.728                      -27.714767
                   3.732                      -27.917576
                   3.736                      -28.120532
                    3.74                      -28.323568
                   3.744                      -28.526623
                   3.748                      -28.729638
                   3.752                       -28.93256
                   3.756                      -29.135338
                    3.76                      -29.337926
                   3.764                      -29.540279
                   3.768                      -29.742354
                   3.772                      -29.944111
                   3.776                      -30.145511
                    3.78                      -30.346519
                   3.784                      -30.547097
                   3.788                      -30.747211
                   3.792                      -30.946828
                   3.796                      -31.145913
                     3.8                      -31.344433
                   3.804                      -31.542356
                   3.808                      -31.739648
                   3.812                      -31.936276
                   3.816                      -32.132207
                    3.82                      -32.327407
                   3.824                      -32.521843
                   3.828                      -32.715479
                   3.832                      -32.908281
                   3.836                      -33.100215
                    3.84                      -33.291246
                   3.844                      -33.481337
                   3.848                      -33.670454
                   3.852                      -33.858563
                   3.856                      -34.045628
                    3.86                      -34.231614
                   3.864                       -34.41649
                   3.868                      -34.600221
                   3.872                      -34.782776
                   3.876                      -34.964125
                    3.88                      -35.144239
                   3.884                      -35.323091
                   3.888                      -35.500653
                   3.892                      -35.676903
                   3.896                      -35.851818
                     3.9                      -36.025377
                   3.904                      -36.197561
                   3.908                      -36.368355
                   3.912                      -36.537741
                   3.916                      -36.705706
                    3.92                      -36.872238
                   3.924                      -37.037324
                   3.928                      -37.200954
                   3.932                      -37.363118
                   3.936                      -37.523805
                    3.94                      -37.683004
                   3.944                      -37.840707
                   3.948                        -37.9969
                   3.952                      -38.151572
                   3.956                      -38.304709
                    3.96                      -38.456295
                   3.964                      -38.606314
                   3.968                      -38.754746
                   3.972                      -38.901569
                   3.976                      -39.046759
                    3.98                      -39.190288
                   3.984                      -39.332127
                   3.988                      -39.472241
                   3.992                      -39.610595
                   3.996                      -39.747149
                       4                       -39.88186
                   4.004                      -40.014683
                   4.008                      -40.145567
                   4.012                      -40.274461
                   4.016                      -40.401308
                    4.02                      -40.526051
                   4.024                      -40.648629
                   4.028                      -40.768977
                   4.032                      -40.887028
                   4.036                      -41.002716
                    4.04                      -41.115968
                   4.044                      -41.226712
                   4.048                      -41.334875
                   4.052                      -41.440381
                   4.056                      -41.543155
                    4.06                      -41.643121
                   4.064                      -41.740201
                   4.068                       -41.83432
                   4.072                      -41.925402
                   4.076                      -42.013373
                    4.08                      -42.098158
                   4.084                      -42.179687
                   4.088                       -42.25789
                   4.092                      -42.332701
                   4.096                      -42.404056
                     4.1                      -42.471895
                   4.104                      -42.536161
                   4.108                      -42.596801
                   4.112                      -42.653768
                   4.116                      -42.707018
                    4.12                      -42.756514
                   4.124                      -42.802221
                   4.128                      -42.844113
                   4.132                      -42.882167
                   4.136                      -42.916367
                    4.14                      -42.946703
                   4.144                      -42.973171
                   4.148                      -42.995771
                   4.152                      -43.014512
                   4.156                      -43.029405
                    4.16                       -43.04047
                   4.164                      -43.047731
                   4.168                      -43.051217
                   4.172                      -43.050963
                   4.176                      -43.047008
                    4.18                      -43.039397
                   4.184                      -43.028176
                   4.188                      -43.013399
                   4.192                      -42.995121
                   4.196                        -42.9734
                     4.2                      -42.948299
                   4.204                      -42.919881
                   4.208                      -42.888214
                   4.212                      -42.853365
                   4.216                      -42.815405
                    4.22                      -42.774403
                   4.224                      -42.730433
                   4.228                      -42.683566
                   4.232                      -42.633876
                   4.236                      -42.581435
                    4.24                      -42.526315
                   4.244                      -42.468589
                   4.248                      -42.408328
                   4.252                      -42.345603
                   4.256                      -42.280483
                    4.26                      -42.213038
                   4.264                      -42.143334
                   4.268                      -42.071436
                   4.272                      -41.997411
                   4.276                      -41.921319
                    4.28                      -41.843223
                   4.284                      -41.763181
                   4.288                      -41.681252
                   4.292                      -41.597491
                   4.296                       -41.51195
                     4.3                      -41.424683
                   4.304                      -41.335739
                   4.308                      -41.245164
                   4.312                      -41.153005
                   4.316                      -41.059302
                    4.32                      -40.964098
                   4.324                      -40.867429
                   4.328                      -40.769331
                   4.332                      -40.669835
                   4.336                       -40.56897
                    4.34                      -40.466764
                   4.344                      -40.363238
                   4.348                      -40.258412
                   4.352                      -40.152302
                   4.356                      -40.044921
                    4.36                      -39.936278
                   4.364                      -39.826376
                   4.368                      -39.715218
                   4.372                        -39.6028
                   4.376                      -39.489116
                    4.38                      -39.374155
                   4.384                      -39.257904
                   4.388                      -39.140344
                   4.392                      -39.021453
                   4.396                      -38.901208
                     4.4                      -38.779581
                   4.404                      -38.656541
                   4.408                      -38.532055
                   4.412                      -38.406089
                   4.416                      -38.278605
                    4.42                      -38.149567
                   4.424                      -38.018934
                   4.428                      -37.886668
                   4.432                      -37.752729
                   4.436                      -37.617077
                    4.44                      -37.479673
                   4.444                      -37.340479
                   4.448                      -37.199459
                   4.452                      -37.056575
                   4.456                      -36.911796
                    4.46                      -36.765089
                   4.464                      -36.616425
                   4.468                      -36.465776
                   4.472                      -36.313118
                   4.476                      -36.158427
                    4.48                      -36.001686
                   4.484                      -35.842876
                   4.488                      -35.681984
                   4.492                      -35.518997
                   4.496                      -35.353909
                     4.5                      -35.186712
                   4.504                      -35.017403
                   4.508                      -34.845983
                   4.512                      -34.672452
                   4.516                      -34.496818
                    4.52                      -34.319085
                   4.524                      -34.139266
                   4.528                      -33.957373
                   4.532                       -33.77342
                   4.536                      -33.587425
                    4.54                      -33.399408
                   4.544                      -33.209392
                   4.548                      -33.017402
                   4.552                      -32.823465
                   4.556                       -32.62761
                    4.56                      -32.429869
                   4.564                      -32.230277
                   4.568                       -32.02887
                   4.572                      -31.825688
                   4.576                      -31.620772
                    4.58                      -31.414165
                   4.584                      -31.205915
                   4.588                       -30.99607
                   4.592                      -30.784681
                   4.596                      -30.571803
                     4.6                      -30.357492
                   4.604                      -30.141808
                   4.608                      -29.924813
                   4.612                      -29.706571
                   4.616                      -29.487151
                    4.62                      -29.266624
                   4.624                      -29.045064
                   4.628                      -28.822547
                   4.632                      -28.599155
                   4.636                      -28.374971
                    4.64                      -28.150083
                   4.644                      -27.924581
                   4.648                      -27.698561
                   4.652                      -27.472121
                   4.656                      -27.245363
                    4.66                      -27.018393
                   4.664                      -26.791323
                   4.668                      -26.564266
                   4.672                      -26.337342
                   4.676                      -26.110674
                    4.68                      -25.884391
                   4.684                      -25.658623
                   4.688                      -25.433509
                   4.692                      -25.209188
                   4.696                      -24.985809
                     4.7                      -24.763519
                   4.704                      -24.542476
                   4.708                      -24.322837
                   4.712                      -24.104766
                   4.716                      -23.888431
                    4.72                      -23.674004
                   4.724                      -23.461659
                   4.728                      -23.251575
                   4.732                      -23.043933
                   4.736                      -22.838917
                    4.74                      -22.636715
                   4.744                      -22.437513
                   4.748                      -22.241502
                   4.752                       -22.04887
                   4.756                      -21.859807
                    4.76                      -21.674502
                   4.764                      -21.493143
                   4.768                      -21.315913
                   4.772                      -21.142995
                   4.776                      -20.974567
                    4.78                        -20.8108
                   4.784                      -20.651861
                   4.788                      -20.497912
                   4.792                      -20.349103
                   4.796                      -20.205579
                     4.8                      -20.067474
                   4.804                      -19.934914
                   4.808                      -19.808011
                   4.812                      -19.686868
                   4.816                      -19.571574
                    4.82                      -19.462208
                   4.824                      -19.358832
                   4.828                      -19.261498
                   4.832                      -19.170244
                   4.836                      -19.085091
                    4.84                       -19.00605
                   4.844                      -18.933117
                   4.848                      -18.866274
                   4.852                      -18.805489
                   4.856                       -18.75072
                    4.86                       -18.70191
                   4.864                      -18.658991
                   4.868                      -18.621884
                   4.872                        -18.5905
                   4.876                      -18.564738
                    4.88                      -18.544489
                   4.884                      -18.529638
                   4.888                      -18.520059
                   4.892                       -18.51562
                   4.896                      -18.516184
                     4.9                       -18.52161
                   4.904                      -18.531749
                   4.908                      -18.546452
                   4.912                      -18.565564
                   4.916                      -18.588929
                    4.92                      -18.616391
                   4.924                       -18.64779
                   4.928                      -18.682967
                   4.932                      -18.721765
                   4.936                      -18.764023
                    4.94                      -18.809585
                   4.944                      -18.858295
                   4.948                      -18.909999
                   4.952                      -18.964545
                   4.956                      -19.021784
                    4.96                      -19.081569
                   4.964                      -19.143758
                   4.968                      -19.208211
                   4.972                      -19.274791
                   4.976                      -19.343366
                    4.98                      -19.413808
                   4.984                      -19.485994
                   4.988                      -19.559803
                   4.992                      -19.635122
                   4.996                      -19.711839
                       5                      -19.789851
                   5.004                      -19.869058
                   5.008                      -19.949364
                   5.012                      -20.030681
                   5.016                      -20.112924
                    5.02                      -20.196014
                   5.024                      -20.279878
                   5.028                      -20.364448
                   5.032                      -20.449659
                   5.036                      -20.535454
                    5.04                      -20.621778
                   5.044                      -20.708582
                   5.048                      -20.795821
                   5.052                      -20.883454
                   5.056                      -20.971441
                    5.06                      -21.059749
                   5.064                      -21.148344
                   5.068                      -21.237198
                   5.072                      -21.326282
                   5.076                      -21.415571
                    5.08                       -21.50504
                   5.084                      -21.594665
                   5.088                      -21.684425
                   5.092                      -21.774297
                   5.096                      -21.864262
                     5.1                      -21.954298
                   5.104                      -22.044387
                   5.108                      -22.134509
                   5.112                      -22.224644
                   5.116                      -22.314776
                    5.12                      -22.404886
                   5.124                      -22.494958
                   5.128                      -22.584974
                   5.132                      -22.674919
                   5.136                      -22.764777
                    5.14                      -22.854536
                   5.144                       -22.94418
                   5.148                      -23.033698
                   5.152                      -23.123077
                   5.156                      -23.212307
                    5.16                      -23.301379
                   5.164                      -23.390283
                   5.168                      -23.479012
                   5.172                      -23.567558
                   5.176                      -23.655917
                    5.18                      -23.744082
                   5.184                      -23.832051
                   5.188                       -23.91982
                   5.192                      -24.007388
                   5.196                      -24.094753
                     5.2                      -24.181914
                   5.204                      -24.268874
                   5.208                      -24.355632
                   5.212                      -24.442191
                   5.216                      -24.528555
                    5.22                      -24.614726
                   5.224                      -24.700709
                   5.228                      -24.786509
                   5.232                      -24.872131
                   5.236                      -24.957582
                    5.24                      -25.042868
                   5.244                      -25.127997
                   5.248                      -25.212974
                   5.252                       -25.29781
                   5.256                      -25.382512
                    5.26                      -25.467089
                   5.264                      -25.551549
                   5.268                      -25.635903
                   5.272                      -25.720159
                   5.276                      -25.804328
                    5.28                       -25.88842
                   5.284                      -25.972444
                   5.288                      -26.056411
                   5.292                      -26.140332
                   5.296                      -26.224217
                     5.3                      -26.308075
                   5.304                      -26.391918
                   5.308                      -26.475757
                   5.312                        -26.5596
                   5.316                       -26.64346
                    5.32                      -26.727344
                   5.324                      -26.811265
                   5.328                       -26.89523
                   5.332                       -26.97925
                   5.336                      -27.063334
                    5.34                      -27.147491
                   5.344                      -27.231729
                   5.348                      -27.316057
                   5.352                      -27.400482
                   5.356                      -27.485012
                    5.36                      -27.569653
                   5.364                      -27.654412
                   5.368                      -27.739295
                   5.372                      -27.824308
                   5.376                      -27.909454
                    5.38                      -27.994739
                   5.384                      -28.080166
                   5.388                      -28.165737
                   5.392                      -28.251456
                   5.396                      -28.337322
                     5.4                      -28.423338
                   5.404                      -28.509503
                   5.408                      -28.595816
                   5.412                      -28.682276
                   5.416                      -28.768881
                    5.42                      -28.855627
                   5.424                      -28.942511
                   5.428                      -29.029527
                   5.432                      -29.116669
                   5.436                      -29.203932
                    5.44                      -29.291308
                   5.444                      -29.378788
                   5.448                      -29.466364
                   5.452                      -29.554024
                   5.456                       -29.64176
                    5.46                      -29.729558
                   5.464                      -29.817405
                   5.468                       -29.90529
                   5.472                      -29.993197
                   5.476                      -30.081111
                    5.48                      -30.169016
                   5.484                      -30.256896
                   5.488                      -30.344734
                   5.492                      -30.432511
                   5.496                      -30.520209
                     5.5                      -30.607808
                   5.504                      -30.695288
                   5.508                      -30.782628
                   5.512                      -30.869808
                   5.516                      -30.956805
                    5.52                      -31.043598
                   5.524                      -31.130164
                   5.528                      -31.216479
                   5.532                      -31.302521
                   5.536                      -31.388265
                    5.54                      -31.473689
                   5.544                      -31.558767
                   5.548                      -31.643475
                   5.552                      -31.727789
                   5.556                      -31.811685
                    5.56                      -31.895138
                   5.564                      -31.978124
                   5.568                      -32.060617
                   5.572                      -32.142595
                   5.576                      -32.224032
                    5.58                      -32.304905
                   5.584                      -32.385191
                   5.588                      -32.464866
                   5.592                      -32.543907
                   5.596                      -32.622292
                     5.6                      -32.699998
                   5.604                      -32.777004
                   5.608                      -32.853289
                   5.612                      -32.928833
                   5.616                      -33.003615
                    5.62                      -33.077617
                   5.624                      -33.150819
                   5.628                      -33.223204
                   5.632                      -33.294754
                   5.636                      -33.365453
                    5.64                      -33.435286
                   5.644                      -33.504237
                   5.648                      -33.572292
                   5.652                      -33.639438
                   5.656                      -33.705662
                    5.66                      -33.770954
                   5.664                        -33.8353
                   5.668                      -33.898693
                   5.672                      -33.961123
                   5.676                       -34.02258
                    5.68                      -34.083059
                   5.684                      -34.142553
                   5.688                      -34.201055
                   5.692                       -34.25856
                   5.696                      -34.315065
                     5.7                      -34.370567
                   5.704                      -34.425062
                   5.708                       -34.47855
                   5.712                      -34.531029
                   5.716                      -34.582499
                    5.72                       -34.63296
                   5.724                      -34.682414
                   5.728                      -34.730864
                   5.732                       -34.77831
                   5.736                      -34.824757
                    5.74                      -34.870208
                   5.744                      -34.914669
                   5.748                      -34.958143
                   5.752                      -35.000637
                   5.756                      -35.042157
                    5.76                      -35.082709
                   5.764                        -35.1223
                   5.768                      -35.160939
                   5.772                      -35.198631
                   5.776                      -35.235387
                    5.78                      -35.271215
                   5.784                      -35.306123
                   5.788                      -35.340122
                   5.792                       -35.37322
                   5.796                      -35.405427
                     5.8                      -35.436754
                   5.804                      -35.467211
                   5.808                      -35.496809
                   5.812                      -35.525557
                   5.816                      -35.553468
                    5.82                      -35.580552
                   5.824                       -35.60682
                   5.828                      -35.632283
                   5.832                      -35.656952
                   5.836                       -35.68084
                    5.84                      -35.703957
                   5.844                      -35.726314
                   5.848                      -35.747924
                   5.852                      -35.768797
                   5.856                      -35.788945
                    5.86                      -35.808379
                   5.864                      -35.827111
                   5.868                      -35.845152
                   5.872                      -35.862512
                   5.876                      -35.879204
                    5.88                      -35.895239
                   5.884                      -35.910626
                   5.888                      -35.925378
                   5.892                      -35.939505
                   5.896                      -35.953018
                     5.9                      -35.965927
                   5.904                      -35.978242
                   5.908                      -35.989975
                   5.912                      -36.001135
                   5.916                      -36.011732
                    5.92                      -36.021776
                   5.924                      -36.031277
                   5.928                      -36.040246
                   5.932                       -36.04869
                   5.936                       -36.05662
                    5.94                      -36.064045
                   5.944                      -36.070973
                   5.948                      -36.077415
                   5.952                      -36.083378
                   5.956                      -36.088872
                    5.96                      -36.093905
                   5.964                      -36.098484
                   5.968                       -36.10262
                   5.972                      -36.106319
                   5.976                      -36.109589
                    5.98                      -36.112438
                   5.984                      -36.114875
                   5.988                      -36.116906
                   5.992                      -36.118539
                   5.996                      -36.119782
                       6                       -36.12064
                   6.004                      -36.121122
                   6.008                      -36.121234
                   6.012                      -36.120983
                   6.016                      -36.120376
                    6.02                      -36.119419
                   6.024                      -36.118118
                   6.028                      -36.116481
                   6.032                      -36.114512
                   6.036                      -36.112218
                    6.04                      -36.109606
                   6.044                      -36.106681
                   6.048                      -36.103448
                   6.052                      -36.099913
                   6.056                      -36.096083
                    6.06                      -36.091962
                   6.064                      -36.087556
                   6.068                      -36.082869
                   6.072                      -36.077909
                   6.076                      -36.072678
                    6.08                      -36.067184
                   6.084                      -36.061429
                   6.088                       -36.05542
                   6.092                      -36.049161
                   6.096                      -36.042658
                     6.1                      -36.035913
                   6.104                      -36.028934
                   6.108                      -36.021722
                   6.112                      -36.014284
                   6.116                      -36.006624
                    6.12                      -35.998746
                   6.124                      -35.990654
                   6.128                      -35.982353
                   6.132                      -35.973847
                   6.136                      -35.965139
                    6.14                      -35.956235
                   6.144                      -35.947137
                   6.148                      -35.937851
                   6.152                       -35.92838
                   6.156                      -35.918728
                    6.16                      -35.908898
                   6.164                      -35.898895
                   6.168                      -35.888722
                   6.172                      -35.878384
                   6.176                      -35.867883
                    6.18                      -35.857224
                   6.184                      -35.846409
                   6.188                      -35.835444
                   6.192                       -35.82433
                   6.196                      -35.813072
                     6.2                      -35.801673
                   6.204                      -35.790137
                   6.208                      -35.778467
                   6.212                      -35.766665
                   6.216                      -35.754737
                    6.22                      -35.742684
                   6.224                       -35.73051
                   6.228                      -35.718219
                   6.232                      -35.705813
                   6.236                      -35.693296
                    6.24                      -35.680671
                   6.244                       -35.66794
                   6.248                      -35.655107
                   6.252                      -35.642175
                   6.256                      -35.629147
                    6.26                      -35.616025
                   6.264                      -35.602813
                   6.268                      -35.589513
                   6.272                      -35.576128
                   6.276                      -35.562661
                    6.28                      -35.549115
                   6.284                      -35.535492
                   6.288                      -35.521795
                   6.292                      -35.508026
                   6.296                      -35.494188
                     6.3                      -35.480283
                   6.304                      -35.466315
                   6.308                      -35.452284
                   6.312                      -35.438193
                   6.316                      -35.424045
                    6.32                      -35.409842
                   6.324                      -35.395586
                   6.328                      -35.381278
                   6.332                      -35.366921
                   6.336                      -35.352517
                    6.34                      -35.338068
                   6.344                      -35.323575
                   6.348                       -35.30904
                   6.352                      -35.294464
                   6.356                       -35.27985
                    6.36                      -35.265198
                   6.364                      -35.250509
                   6.368                      -35.235786
                   6.372                      -35.221029
                   6.376                       -35.20624
                    6.38                      -35.191418
                   6.384                      -35.176566
                   6.388                      -35.161684
                   6.392                      -35.146772
                   6.396                      -35.131831
                     6.4                      -35.116861
                   6.404                      -35.101863
                   6.408                      -35.086837
                   6.412                      -35.071783
                   6.416                      -35.056701
                    6.42                       -35.04159
                   6.424                      -35.026451
                   6.428                      -35.011282
                   6.432                      -34.996083
                   6.436                      -34.980854
                    6.44                      -34.965593
                   6.444                      -34.950299
                   6.448                      -34.934971
                   6.452                      -34.919608
                   6.456                      -34.904208
                    6.46                      -34.888769
                   6.464                      -34.873289
                   6.468                      -34.857767
                   6.472                      -34.842199
                   6.476                      -34.826584
                    6.48                      -34.810918
                   6.484                      -34.795199
                   6.488                      -34.779425
                   6.492                       -34.76359
                   6.496                      -34.747693
                     6.5                      -34.731729
