# Supplementary material for: Synthesis and characterization of cerium doped NiZn nano ferrites as substrate material for multi band MIMO antenna
Source: PLoS One. 2024 Jul 16;19(7):e0305060. doi: 10.1371/journal.pone.0305060 (PMC11251584; doi:10.1371/journal.pone.0305060)
Supplement: S1 File — (ZIP) [file pone.0305060.s001.zip › supplementary information files/S-parameters/S13.txt]

        Frequency / GHz                S3,1/abs,dB
----------------------------------------------------------------------
                     2.5                      -73.093225
                   2.504                      -72.817588
                   2.508                      -72.543523
                   2.512                      -72.271012
                   2.516                      -72.000037
                    2.52                       -71.73058
                   2.524                      -71.462626
                   2.528                      -71.196158
                   2.532                      -70.931161
                   2.536                       -70.66762
                    2.54                      -70.405522
                   2.544                      -70.144852
                   2.548                      -69.885597
                   2.552                      -69.627746
                   2.556                      -69.371287
                    2.56                      -69.116208
                   2.564                      -68.862497
                   2.568                      -68.610145
                   2.572                      -68.359141
                   2.576                      -68.109475
                    2.58                      -67.861137
                   2.584                      -67.614118
                   2.588                      -67.368408
                   2.592                      -67.123999
                   2.596                      -66.880881
                     2.6                      -66.639046
                   2.604                      -66.398484
                   2.608                      -66.159187
                   2.612                      -65.921147
                   2.616                      -65.684354
                    2.62                      -65.448799
                   2.624                      -65.214474
                   2.628                       -64.98137
                   2.632                      -64.749477
                   2.636                      -64.518787
                    2.64                      -64.289289
                   2.644                      -64.060973
                   2.648                      -63.833831
                   2.652                      -63.607851
                   2.656                      -63.383024
                    2.66                      -63.159338
                   2.664                      -62.936783
                   2.668                      -62.715346
                   2.672                      -62.495017
                   2.676                      -62.275784
                    2.68                      -62.057633
                   2.684                      -61.840552
                   2.688                      -61.624528
                   2.692                      -61.409548
                   2.696                      -61.195598
                     2.7                      -60.982663
                   2.704                      -60.770729
                   2.708                       -60.55978
                   2.712                      -60.349802
                   2.716                      -60.140779
                    2.72                      -59.932694
                   2.724                      -59.725532
                   2.728                      -59.519274
                   2.732                      -59.313905
                   2.736                      -59.109406
                    2.74                       -58.90576
                   2.744                      -58.702949
                   2.748                      -58.500953
                   2.752                      -58.299754
                   2.756                      -58.099334
                    2.76                      -57.899672
                   2.764                      -57.700749
                   2.768                      -57.502545
                   2.772                      -57.305041
                   2.776                      -57.108215
                    2.78                      -56.912047
                   2.784                      -56.716516
                   2.788                      -56.521602
                   2.792                      -56.327284
                   2.796                       -56.13354
                     2.8                      -55.940349
                   2.804                       -55.74769
                   2.808                       -55.55554
                   2.812                      -55.363879
                   2.816                      -55.172685
                    2.82                      -54.981937
                   2.824                      -54.791611
                   2.828                      -54.601688
                   2.832                      -54.412144
                   2.836                      -54.222959
                    2.84                       -54.03411
                   2.844                      -53.845576
                   2.848                      -53.657336
                   2.852                      -53.469367
                   2.856                      -53.281649
                    2.86                       -53.09416
                   2.864                      -52.906878
                   2.868                      -52.719783
                   2.872                      -52.532854
                   2.876                       -52.34607
                    2.88                       -52.15941
                   2.884                      -51.972853
                   2.888                      -51.786379
                   2.892                      -51.599969
                   2.896                      -51.413601
                     2.9                      -51.227255
                   2.904                      -51.040913
                   2.908                      -50.854555
                   2.912                      -50.668161
                   2.916                      -50.481713
                    2.92                      -50.295191
                   2.924                      -50.108577
                   2.928                      -49.921852
                   2.932                      -49.734999
                   2.936                         -49.548
                    2.94                      -49.360836
                   2.944                       -49.17349
                   2.948                      -48.985945
                   2.952                      -48.798185
                   2.956                      -48.610192
                    2.96                       -48.42195
                   2.964                      -48.233444
                   2.968                      -48.044656
                   2.972                      -47.855572
                   2.976                      -47.666176
                    2.98                      -47.476453
                   2.984                      -47.286388
                   2.988                      -47.095967
                   2.992                      -46.905176
                   2.996                      -46.714001
                       3                      -46.522428
                   3.004                      -46.330444
                   3.008                      -46.138035
                   3.012                       -45.94519
                   3.016                      -45.751896
                    3.02                       -45.55814
                   3.024                      -45.363911
                   3.028                      -45.169199
                   3.032                       -44.97399
                   3.036                      -44.778276
                    3.04                      -44.582045
                   3.044                      -44.385288
                   3.048                      -44.187995
                   3.052                      -43.990156
                   3.056                      -43.791763
                    3.06                      -43.592808
                   3.064                      -43.393282
                   3.068                      -43.193177
                   3.072                      -42.992487
                   3.076                      -42.791204
                    3.08                      -42.589323
                   3.084                      -42.386837
                   3.088                      -42.183741
                   3.092                       -41.98003
                   3.096                      -41.775699
                     3.1                      -41.570746
                   3.104                      -41.365166
                   3.108                      -41.158957
                   3.112                      -40.952116
                   3.116                      -40.744642
                    3.12                      -40.536535
                   3.124                      -40.327794
                   3.128                      -40.118419
                   3.132                      -39.908411
                   3.136                      -39.697773
                    3.14                      -39.486508
                   3.144                      -39.274617
                   3.148                      -39.062107
                   3.152                      -38.848981
                   3.156                      -38.635247
                    3.16                      -38.420911
                   3.164                      -38.205981
                   3.168                      -37.990466
                   3.172                      -37.774377
                   3.176                      -37.557723
                    3.18                      -37.340519
                   3.184                      -37.122777
                   3.188                      -36.904512
                   3.192                       -36.68574
                   3.196                      -36.466479
                     3.2                      -36.246747
                   3.204                      -36.026565
                   3.208                      -35.805955
                   3.212                       -35.58494
                   3.216                      -35.363545
                    3.22                      -35.141798
                   3.224                      -34.919726
                   3.228                       -34.69736
                   3.232                      -34.474733
                   3.236                      -34.251878
                    3.24                      -34.028832
                   3.244                      -33.805633
                   3.248                      -33.582322
                   3.252                      -33.358942
                   3.256                      -33.135538
                    3.26                      -32.912157
                   3.264                      -32.688848
                   3.268                      -32.465665
                   3.272                      -32.242662
                   3.276                      -32.019896
                    3.28                      -31.797427
                   3.284                      -31.575318
                   3.288                      -31.353634
                   3.292                      -31.132443
                   3.296                      -30.911816
                     3.3                      -30.691825
                   3.304                      -30.472546
                   3.308                       -30.25406
                   3.312                      -30.036446
                   3.316                      -29.819788
                    3.32                      -29.604174
                   3.324                      -29.389692
                   3.328                      -29.176433
                   3.332                      -28.964491
                   3.336                      -28.753962
                    3.34                      -28.544943
                   3.344                      -28.337535
                   3.348                      -28.131838
                   3.352                      -27.927955
                   3.356                       -27.72599
                    3.36                      -27.526048
                   3.364                      -27.328236
                   3.368                       -27.13266
                   3.372                      -26.939426
                   3.376                      -26.748642
                    3.38                      -26.560414
                   3.384                      -26.374848
                   3.388                      -26.192049
                   3.392                      -26.012121
                   3.396                      -25.835167
                     3.4                      -25.661289
                   3.404                      -25.490584
                   3.408                      -25.323151
                   3.412                      -25.159084
                   3.416                      -24.998475
                    3.42                      -24.841413
                   3.424                      -24.687986
                   3.428                      -24.538276
                   3.432                      -24.392367
                   3.436                      -24.250334
                    3.44                      -24.112255
                   3.444                      -23.978201
                   3.448                      -23.848244
                   3.452                       -23.72245
                   3.456                      -23.600887
                    3.46                      -23.483619
                   3.464                      -23.370708
                   3.468                      -23.262217
                   3.472                      -23.158207
                   3.476                      -23.058739
                    3.48                      -22.963877
                   3.484                      -22.873682
                   3.488                      -22.788218
                   3.492                      -22.707551
                   3.496                      -22.631749
                     3.5                      -22.560883
                   3.504                      -22.495027
                   3.508                      -22.434258
                   3.512                      -22.378656
                   3.516                      -22.328305
                    3.52                      -22.283293
                   3.524                      -22.243713
                   3.528                      -22.209659
                   3.532                      -22.181228
                   3.536                      -22.158522
                    3.54                      -22.141642
                   3.544                      -22.130691
                   3.548                      -22.125774
                   3.552                      -22.126989
                   3.556                      -22.134437
                    3.56                      -22.148211
                   3.564                      -22.168397
                   3.568                      -22.195075
                   3.572                      -22.228312
                   3.576                      -22.268165
                    3.58                      -22.314674
                   3.584                      -22.367863
                   3.588                      -22.427736
                   3.592                      -22.494278
                   3.596                      -22.567452
                     3.6                      -22.647197
                   3.604                      -22.733432
                   3.608                      -22.826049
                   3.612                      -22.924921
                   3.616                        -23.0299
                    3.62                      -23.140821
                   3.624                      -23.257503
                   3.628                      -23.379754
                   3.632                      -23.507374
                   3.636                      -23.640158
                    3.64                      -23.777903
                   3.644                      -23.920407
                   3.648                      -24.067474
                   3.652                      -24.218919
                   3.656                      -24.374563
                    3.66                       -24.53424
                   3.664                      -24.697792
                   3.668                      -24.865071
                   3.672                      -25.035939
                   3.676                      -25.210261
                    3.68                      -25.387911
                   3.684                      -25.568762
                   3.688                      -25.752691
                   3.692                      -25.939575
                   3.696                      -26.129289
                     3.7                      -26.321707
                   3.704                        -26.5167
                   3.708                      -26.714137
                   3.712                      -26.913886
                   3.716                      -27.115811
                    3.72                      -27.319777
                   3.724                      -27.525646
                   3.728                      -27.733282
                   3.732                      -27.942548
                   3.736                      -28.153309
                    3.74                      -28.365432
                   3.744                      -28.578786
                   3.748                      -28.793243
                   3.752                      -29.008679
                   3.756                      -29.224973
                    3.76                      -29.442008
                   3.764                      -29.659672
                   3.768                      -29.877856
                   3.772                      -30.096457
                   3.776                      -30.315376
                    3.78                      -30.534516
                   3.784                      -30.753788
                   3.788                      -30.973106
                   3.792                      -31.192387
                   3.796                      -31.411552
                     3.8                      -31.630528
                   3.804                      -31.849243
                   3.808                       -32.06763
                   3.812                      -32.285625
                   3.816                      -32.503165
                    3.82                      -32.720193
                   3.824                      -32.936653
                   3.828                      -33.152489
                   3.832                      -33.367651
                   3.836                      -33.582089
                    3.84                      -33.795755
                   3.844                      -34.008601
                   3.848                      -34.220581
                   3.852                      -34.431652
                   3.856                      -34.641769
                    3.86                      -34.850889
                   3.864                      -35.058968
                   3.868                      -35.265965
                   3.872                      -35.471835
                   3.876                      -35.676536
                    3.88                      -35.880025
                   3.884                      -36.082257
                   3.888                      -36.283188
                   3.892                      -36.482772
                   3.896                      -36.680963
                     3.9                      -36.877711
                   3.904                      -37.072968
                   3.908                      -37.266682
                   3.912                      -37.458801
                   3.916                       -37.64927
                    3.92                      -37.838033
                   3.924                       -38.02503
                   3.928                        -38.2102
                   3.932                      -38.393481
                   3.936                      -38.574806
                    3.94                      -38.754107
                   3.944                      -38.931313
                   3.948                       -39.10635
                   3.952                      -39.279142
                   3.956                       -39.44961
                    3.96                      -39.617671
                   3.964                      -39.783243
                   3.968                      -39.946236
                   3.972                      -40.106562
                   3.976                      -40.264129
                    3.98                      -40.418841
                   3.984                      -40.570603
                   3.988                      -40.719315
                   3.992                      -40.864878
                   3.996                      -41.007189
                       4                      -41.146145
                   4.004                      -41.281642
                   4.008                      -41.413577
                   4.012                      -41.541846
                   4.016                      -41.666343
                    4.02                      -41.786966
                   4.024                      -41.903614
                   4.028                      -42.016188
                   4.032                      -42.124589
                   4.036                      -42.228724
                    4.04                      -42.328504
                   4.044                      -42.423841
                   4.048                      -42.514654
                   4.052                      -42.600868
                   4.056                      -42.682414
                    4.06                      -42.759227
                   4.064                      -42.831251
                   4.068                      -42.898439
                   4.072                      -42.960748
                   4.076                      -43.018147
                    4.08                      -43.070612
                   4.084                      -43.118128
                   4.088                      -43.160688
                   4.092                      -43.198297
                   4.096                      -43.230967
                     4.1                       -43.25872
                   4.104                      -43.281585
                   4.108                      -43.299604
                   4.112                      -43.312825
                   4.116                      -43.321304
                    4.12                      -43.325107
                   4.124                      -43.324305
                   4.128                      -43.318979
                   4.132                      -43.309216
                   4.136                      -43.295108
                    4.14                      -43.276753
                   4.144                      -43.254256
                   4.148                      -43.227724
                   4.152                      -43.197269
                   4.156                      -43.163007
                    4.16                      -43.125057
                   4.164                       -43.08354
                   4.168                      -43.038577
                   4.172                      -42.990294
                   4.176                      -42.938816
                    4.18                      -42.884268
                   4.184                      -42.826775
                   4.188                      -42.766463
                   4.192                      -42.703457
                   4.196                      -42.637879
                     4.2                      -42.569853
                   4.204                      -42.499499
                   4.208                      -42.426936
                   4.212                       -42.35228
                   4.216                      -42.275647
                    4.22                      -42.197149
                   4.224                      -42.116896
                   4.228                      -42.034994
                   4.232                      -41.951548
                   4.236                      -41.866658
                    4.24                      -41.780424
                   4.244                      -41.692941
                   4.248                      -41.604299
                   4.252                      -41.514589
                   4.256                      -41.423894
                    4.26                      -41.332298
                   4.264                      -41.239878
                   4.268                      -41.146709
                   4.272                      -41.052863
                   4.276                      -40.958408
                    4.28                      -40.863408
                   4.284                      -40.767922
                   4.288                      -40.672009
                   4.292                      -40.575722
                   4.296                       -40.47911
                     4.3                      -40.382219
                   4.304                      -40.285091
                   4.308                      -40.187766
                   4.312                      -40.090278
                   4.316                       -39.99266
                    4.32                       -39.89494
                   4.324                      -39.797142
                   4.328                      -39.699288
                   4.332                      -39.601397
                   4.336                      -39.503484
                    4.34                      -39.405561
                   4.344                      -39.307638
                   4.348                      -39.209721
                   4.352                      -39.111814
                   4.356                      -39.013919
                    4.36                      -38.916035
                   4.364                      -38.818158
                   4.368                      -38.720284
                   4.372                      -38.622406
                   4.376                      -38.524515
                    4.38                        -38.4266
                   4.384                       -38.32865
                   4.388                      -38.230651
                   4.392                      -38.132591
                   4.396                      -38.034452
                     4.4                       -37.93622
                   4.404                      -37.837878
                   4.408                      -37.739409
                   4.412                      -37.640794
                   4.416                      -37.542016
                    4.42                      -37.443058
                   4.424                        -37.3439
                   4.428                      -37.244526
                   4.432                      -37.144916
                   4.436                      -37.045053
                    4.44                       -36.94492
                   4.444                      -36.844501
                   4.448                      -36.743778
                   4.452                      -36.642735
                   4.456                      -36.541358
                    4.46                      -36.439632
                   4.464                      -36.337543
                   4.468                      -36.235078
                   4.472                      -36.132224
                   4.476                      -36.028971
                    4.48                      -35.925308
                   4.484                      -35.821225
                   4.488                      -35.716714
                   4.492                      -35.611767
                   4.496                      -35.506378
                     4.5                      -35.400541
                   4.504                      -35.294251
                   4.508                      -35.187506
                   4.512                      -35.080304
                   4.516                      -34.972642
                    4.52                      -34.864521
                   4.524                      -34.755943
                   4.528                      -34.646909
                   4.532                      -34.537424
                   4.536                      -34.427492
                    4.54                      -34.317119
                   4.544                      -34.206314
                   4.548                      -34.095084
                   4.552                      -33.983441
                   4.556                      -33.871394
                    4.56                      -33.758959
                   4.564                      -33.646148
                   4.568                      -33.532978
                   4.572                      -33.419466
                   4.576                      -33.305631
                    4.58                      -33.191494
                   4.584                      -33.077077
                   4.588                      -32.962404
                   4.592                        -32.8475
                   4.596                      -32.732394
                     4.6                      -32.617114
                   4.604                      -32.501691
                   4.608                      -32.386159
                   4.612                      -32.270552
                   4.616                      -32.154909
                    4.62                      -32.039267
                   4.624                       -31.92367
                   4.628                      -31.808159
                   4.632                      -31.692782
                   4.636                      -31.577587
                    4.64                      -31.462625
                   4.644                      -31.347948
                   4.648                      -31.233612
                   4.652                      -31.119676
                   4.656                      -31.006201
                    4.66                       -30.89325
                   4.664                       -30.78089
                   4.668                       -30.66919
                   4.672                      -30.558221
                   4.676                      -30.448059
                    4.68                      -30.338782
                   4.684                      -30.230469
                   4.688                      -30.123204
                   4.692                      -30.017074
                   4.696                      -29.912168
                     4.7                      -29.808578
                   4.704                        -29.7064
                   4.708                      -29.605731
                   4.712                      -29.506671
                   4.716                      -29.409325
                    4.72                      -29.313798
                   4.724                      -29.220199
                   4.728                      -29.128639
                   4.732                       -29.03923
                   4.736                      -28.952088
                    4.74                       -28.86733
                   4.744                      -28.785075
                   4.748                      -28.705442
                   4.752                      -28.628552
                   4.756                      -28.554527
                    4.76                      -28.483489
                   4.764                      -28.415561
                   4.768                      -28.350863
                   4.772                      -28.289517
                   4.776                      -28.231642
                    4.78                      -28.177355
                   4.784                      -28.126772
                   4.788                      -28.080004
                   4.792                       -28.03716
                   4.796                      -27.998344
                     4.8                      -27.963655
                   4.804                      -27.933186
                   4.808                      -27.907025
                   4.812                      -27.885253
                   4.816                      -27.867942
                    4.82                      -27.855158
                   4.824                      -27.846956
                   4.828                      -27.843385
                   4.832                       -27.84448
                   4.836                       -27.85027
                    4.84                       -27.86077
                   4.844                      -27.875986
                   4.848                      -27.895913
                   4.852                      -27.920533
                   4.856                      -27.949818
                    4.86                      -27.983727
                   4.864                       -28.02221
                   4.868                      -28.065202
                   4.872                      -28.112631
                   4.876                       -28.16441
                    4.88                      -28.220445
                   4.884                      -28.280628
                   4.888                      -28.344844
                   4.892                      -28.412968
                   4.896                      -28.484864
                     4.9                       -28.56039
                   4.904                      -28.639393
                   4.908                      -28.721715
                   4.912                      -28.807188
                   4.916                      -28.895639
                    4.92                      -28.986885
                   4.924                      -29.080741
                   4.928                      -29.177012
                   4.932                      -29.275498
                   4.936                      -29.375994
                    4.94                       -29.47829
                   4.944                       -29.58217
                   4.948                      -29.687412
                   4.952                      -29.793793
                   4.956                      -29.901083
                    4.96                      -30.009051
                   4.964                      -30.117465
                   4.968                      -30.226089
                   4.972                      -30.334691
                   4.976                      -30.443039
                    4.98                      -30.550906
                   4.984                       -30.65807
                   4.988                      -30.764321
                   4.992                      -30.869454
                   4.996                      -30.973283
                       5                      -31.075634
                   5.004                      -31.176354
                   5.008                      -31.275306
                   5.012                      -31.372381
                   5.016                      -31.467488
                    5.02                      -31.560565
                   5.024                      -31.651571
                   5.028                      -31.740494
                   5.032                      -31.827341
                   5.036                      -31.912145
                    5.04                      -31.994959
                   5.044                      -32.075854
                   5.048                      -32.154917
                   5.052                      -32.232246
                   5.056                      -32.307952
                    5.06                       -32.38215
                   5.064                      -32.454962
                   5.068                      -32.526508
                   5.072                      -32.596911
                   5.076                      -32.666288
                    5.08                      -32.734752
                   5.084                      -32.802411
                   5.088                      -32.869365
                   5.092                      -32.935707
                   5.096                      -33.001521
                     5.1                      -33.066883
                   5.104                       -33.13186
                   5.108                      -33.196513
                   5.112                      -33.260892
                   5.116                      -33.325044
                    5.12                      -33.389004
                   5.124                      -33.452806
                   5.128                      -33.516475
                   5.132                      -33.580033
                   5.136                      -33.643495
                    5.14                      -33.706876
                   5.144                      -33.770185
                   5.148                       -33.83343
                   5.152                      -33.896613
                   5.156                      -33.959739
                    5.16                      -34.022809
                   5.164                      -34.085822
                   5.168                      -34.148777
                   5.172                      -34.211673
                   5.176                      -34.274507
                    5.18                      -34.337277
                   5.184                       -34.39998
                   5.188                      -34.462613
                   5.192                      -34.525175
                   5.196                      -34.587662
                     5.2                      -34.650072
                   5.204                      -34.712404
                   5.208                      -34.774655
                   5.212                      -34.836826
                   5.216                      -34.898915
                    5.22                      -34.960921
                   5.224                      -35.022845
                   5.228                      -35.084688
                   5.232                       -35.14645
                   5.236                      -35.208133
                    5.24                      -35.269739
                   5.244                      -35.331269
                   5.248                      -35.392725
                   5.252                      -35.454112
                   5.256                      -35.515431
                    5.26                      -35.576687
                   5.264                      -35.637882
                   5.268                      -35.699021
                   5.272                      -35.760107
                   5.276                      -35.821145
                    5.28                       -35.88214
                   5.284                      -35.943095
                   5.288                      -36.004016
                   5.292                      -36.064907
                   5.296                      -36.125773
                     5.3                      -36.186619
                   5.304                      -36.247449
                   5.308                      -36.308269
                   5.312                      -36.369083
                   5.316                      -36.429896
                    5.32                      -36.490713
                   5.324                      -36.551538
                   5.328                      -36.612375
                   5.332                      -36.673229
                   5.336                      -36.734105
                    5.34                      -36.795005
                   5.344                      -36.855934
                   5.348                      -36.916894
                   5.352                      -36.977891
                   5.356                      -37.038925
                    5.36                      -37.100001
                   5.364                       -37.16112
                   5.368                      -37.222284
                   5.372                      -37.283496
                   5.376                      -37.344757
                    5.38                      -37.406067
                   5.384                      -37.467428
                   5.388                      -37.528839
                   5.392                      -37.590301
                   5.396                      -37.651813
                     5.4                      -37.713374
                   5.404                      -37.774983
                   5.408                      -37.836637
                   5.412                      -37.898335
                   5.416                      -37.960075
                    5.42                      -38.021851
                   5.424                      -38.083662
                   5.428                      -38.145503
                   5.432                      -38.207369
                   5.436                      -38.269255
                    5.44                      -38.331156
                   5.444                      -38.393065
                   5.448                      -38.454976
                   5.452                      -38.516883
                   5.456                      -38.578777
                    5.46                       -38.64065
                   5.464                      -38.702495
                   5.468                      -38.764303
                   5.472                      -38.826064
                   5.476                      -38.887768
                    5.48                      -38.949405
                   5.484                      -39.010966
                   5.488                      -39.072438
                   5.492                      -39.133812
                   5.496                      -39.195074
                     5.5                      -39.256213
                   5.504                      -39.317217
                   5.508                      -39.378073
                   5.512                      -39.438769
                   5.516                       -39.49929
                    5.52                      -39.559624
                   5.524                      -39.619757
                   5.528                      -39.679675
                   5.532                      -39.739364
                   5.536                       -39.79881
                    5.54                      -39.857998
                   5.544                      -39.916914
                   5.548                      -39.975544
                   5.552                      -40.033874
                   5.556                      -40.091887
                    5.56                       -40.14957
                   5.564                      -40.206909
                   5.568                      -40.263888
                   5.572                      -40.320494
                   5.576                      -40.376712
                    5.58                      -40.432527
                   5.584                      -40.487926
                   5.588                      -40.542895
                   5.592                       -40.59742
                   5.596                      -40.651487
                     5.6                      -40.705084
                   5.604                      -40.758197
                   5.608                      -40.810814
                   5.612                      -40.862922
                   5.616                      -40.914509
                    5.62                      -40.965564
                   5.624                      -41.016074
                   5.628                       -41.06603
                   5.632                      -41.115421
                   5.636                      -41.164236
                    5.64                      -41.212466
                   5.644                      -41.260101
                   5.648                      -41.307132
                   5.652                      -41.353552
                   5.656                      -41.399352
                    5.66                      -41.444525
                   5.664                      -41.489064
                   5.668                      -41.532963
                   5.672                      -41.576215
                   5.676                      -41.618815
                    5.68                      -41.660758
                   5.684                       -41.70204
                   5.688                      -41.742656
                   5.692                      -41.782604
                   5.696                      -41.821881
                     5.7                      -41.860483
                   5.704                       -41.89841
                   5.708                      -41.935659
                   5.712                       -41.97223
                   5.716                      -42.008122
                    5.72                      -42.043336
                   5.724                      -42.077872
                   5.728                      -42.111731
                   5.732                      -42.144914
                   5.736                      -42.177424
                    5.74                      -42.209262
                   5.744                      -42.240432
                   5.748                      -42.270936
                   5.752                      -42.300779
                   5.756                      -42.329964
                    5.76                      -42.358495
                   5.764                      -42.386378
                   5.768                      -42.413618
                   5.772                       -42.44022
                   5.776                      -42.466189
                    5.78                      -42.491532
                   5.784                      -42.516256
                   5.788                      -42.540367
                   5.792                      -42.563872
                   5.796                      -42.586779
                     5.8                      -42.609094
                   5.804                      -42.630827
                   5.808                      -42.651984
                   5.812                      -42.672575
                   5.816                      -42.692607
                    5.82                       -42.71209
                   5.824                      -42.731031
                   5.828                      -42.749441
                   5.832                      -42.767329
                   5.836                      -42.784703
                    5.84                      -42.801573
                   5.844                      -42.817949
                   5.848                      -42.833841
                   5.852                      -42.849258
                   5.856                       -42.86421
                    5.86                      -42.878708
                   5.864                      -42.892761
                   5.868                      -42.906379
                   5.872                      -42.919573
                   5.876                      -42.932353
                    5.88                       -42.94473
                   5.884                      -42.956713
                   5.888                      -42.968312
                   5.892                       -42.97954
                   5.896                      -42.990404
                     5.9                      -43.000917
                   5.904                      -43.011088
                   5.908                      -43.020927
                   5.912                      -43.030445
                   5.916                      -43.039653
                    5.92                       -43.04856
                   5.924                      -43.057176
                   5.928                      -43.065512
                   5.932                      -43.073578
                   5.936                      -43.081384
                    5.94                      -43.088939
                   5.944                      -43.096254
                   5.948                      -43.103339
                   5.952                      -43.110202
                   5.956                      -43.116854
                    5.96                      -43.123305
                   5.964                      -43.129563
                   5.968                      -43.135638
                   5.972                       -43.14154
                   5.976                      -43.147276
                    5.98                      -43.152858
                   5.984                      -43.158292
                   5.988                      -43.163588
                   5.992                      -43.168755
                   5.996                      -43.173802
                       6                      -43.178735
                   6.004                      -43.183565
                   6.008                      -43.188298
                   6.012                      -43.192943
                   6.016                      -43.197507
                    6.02                      -43.201999
                   6.024                      -43.206425
                   6.028                      -43.210793
                   6.032                      -43.215111
                   6.036                      -43.219384
                    6.04                      -43.223621
                   6.044                      -43.227827
                   6.048                       -43.23201
                   6.052                      -43.236175
                   6.056                      -43.240329
                    6.06                      -43.244477
                   6.064                      -43.248626
                   6.068                      -43.252781
                   6.072                      -43.256948
                   6.076                      -43.261131
                    6.08                      -43.265336
                   6.084                      -43.269568
                   6.088                      -43.273831
                   6.092                       -43.27813
                   6.096                      -43.282469
                     6.1                      -43.286852
                   6.104                      -43.291284
                   6.108                      -43.295767
                   6.112                      -43.300306
                   6.116                      -43.304903
                    6.12                      -43.309562
                   6.124                      -43.314286
                   6.128                      -43.319076
                   6.132                      -43.323937
                   6.136                       -43.32887
                    6.14                      -43.333877
                   6.144                       -43.33896
                   6.148                      -43.344121
                   6.152                      -43.349361
                   6.156                      -43.354682
                    6.16                      -43.360085
                   6.164                       -43.36557
                   6.168                      -43.371138
                   6.172                       -43.37679
                   6.176                      -43.382526
                    6.18                      -43.388346
                   6.184                       -43.39425
                   6.188                      -43.400238
                   6.192                      -43.406309
                   6.196                      -43.412463
                     6.2                      -43.418699
                   6.204                      -43.425015
                   6.208                      -43.431411
                   6.212                      -43.437885
                   6.216                      -43.444436
                    6.22                      -43.451062
                   6.224                       -43.45776
                   6.228                       -43.46453
                   6.232                      -43.471367
                   6.236                      -43.478271
                    6.24                      -43.485239
                   6.244                      -43.492268
                   6.248                      -43.499354
                   6.252                      -43.506495
                   6.256                      -43.513688
                    6.26                      -43.520929
                   6.264                      -43.528216
                   6.268                      -43.535543
                   6.272                      -43.542908
                   6.276                      -43.550306
                    6.28                      -43.557734
                   6.284                      -43.565188
                   6.288                      -43.572662
                   6.292                      -43.580153
                   6.296                      -43.587657
                     6.3                      -43.595168
                   6.304                      -43.602682
                   6.308                      -43.610195
                   6.312                        -43.6177
                   6.316                      -43.625194
                    6.32                       -43.63267
                   6.324                      -43.640125
                   6.328                      -43.647552
                   6.332                      -43.654946
                   6.336                      -43.662302
                    6.34                      -43.669615
                   6.344                      -43.676878
                   6.348                      -43.684086
                   6.352                      -43.691233
                   6.356                      -43.698313
                    6.36                      -43.705321
                   6.364                      -43.712251
                   6.368                      -43.719097
                   6.372                      -43.725852
                   6.376                      -43.732511
                    6.38                      -43.739068
                   6.384                      -43.745516
                   6.388                      -43.751849
                   6.392                      -43.758062
                   6.396                      -43.764147
                     6.4                      -43.770098
                   6.404                       -43.77591
                   6.408                      -43.781576
                   6.412                      -43.787089
                   6.416                      -43.792443
                    6.42                      -43.797632
                   6.424                      -43.802649
                   6.428                      -43.807489
                   6.432                      -43.812143
                   6.436                      -43.816607
                    6.44                      -43.820873
                   6.444                      -43.824935
                   6.448                      -43.828787
                   6.452                      -43.832422
                   6.456                      -43.835834
                    6.46                      -43.839016
                   6.464                      -43.841961
                   6.468                      -43.844664
                   6.472                      -43.847118
                   6.476                      -43.849316
                    6.48                      -43.851251
                   6.484                      -43.852918
                   6.488                       -43.85431
                   6.492                       -43.85542
                   6.496                      -43.856243
                     6.5                      -43.856771
