# Supplementary material for: Synthesis and characterization of cerium doped NiZn nano ferrites as substrate material for multi band MIMO antenna
Source: PLoS One. 2024 Jul 16;19(7):e0305060. doi: 10.1371/journal.pone.0305060 (PMC11251584; doi:10.1371/journal.pone.0305060)
Supplement: S1 File — (ZIP) [file pone.0305060.s001.zip › supplementary information files/S-parameters/S14.txt]

        Frequency / GHz                S4,1/abs,dB
----------------------------------------------------------------------
                     2.5                      -77.035765
                   2.504                      -76.802509
                   2.508                      -76.569263
                   2.512                      -76.336086
                   2.516                       -76.10303
                    2.52                      -75.870146
                   2.524                      -75.637479
                   2.528                      -75.405072
                   2.532                      -75.172962
                   2.536                      -74.941185
                    2.54                      -74.709773
                   2.544                      -74.478756
                   2.548                      -74.248161
                   2.552                      -74.018012
                   2.556                      -73.788334
                    2.56                      -73.559145
                   2.564                      -73.330467
                   2.568                      -73.102316
                   2.572                      -72.874708
                   2.576                      -72.647659
                    2.58                      -72.421181
                   2.584                      -72.195288
                   2.588                      -71.969991
                   2.592                      -71.745301
                   2.596                      -71.521228
                     2.6                      -71.297781
                   2.604                      -71.074969
                   2.608                        -70.8528
                   2.612                      -70.631281
                   2.616                       -70.41042
                    2.62                      -70.190223
                   2.624                      -69.970697
                   2.628                      -69.751848
                   2.632                      -69.533682
                   2.636                      -69.316204
                    2.64                       -69.09942
                   2.644                      -68.883336
                   2.648                      -68.667956
                   2.652                      -68.453285
                   2.656                      -68.239328
                    2.66                       -68.02609
                   2.664                      -67.813575
                   2.668                      -67.601788
                   2.672                      -67.390734
                   2.676                      -67.180417
                    2.68                       -66.97084
                   2.684                      -66.762009
                   2.688                      -66.553927
                   2.692                      -66.346599
                   2.696                      -66.140028
                     2.7                      -65.934218
                   2.704                      -65.729172
                   2.708                      -65.524896
                   2.712                      -65.321391
                   2.716                      -65.118661
                    2.72                      -64.916709
                   2.724                      -64.715539
                   2.728                      -64.515153
                   2.732                      -64.315553
                   2.736                      -64.116743
                    2.74                      -63.918724
                   2.744                      -63.721498
                   2.748                      -63.525067
                   2.752                      -63.329432
                   2.756                      -63.134595
                    2.76                      -62.940557
                   2.764                      -62.747317
                   2.768                      -62.554876
                   2.772                      -62.363235
                   2.776                      -62.172392
                    2.78                      -61.982347
                   2.784                      -61.793098
                   2.788                      -61.604645
                   2.792                      -61.416985
                   2.796                      -61.230116
                     2.8                      -61.044035
                   2.804                       -60.85874
                   2.808                      -60.674226
                   2.812                      -60.490489
                   2.816                      -60.307527
                    2.82                      -60.125332
                   2.824                      -59.943902
                   2.828                      -59.763229
                   2.832                      -59.583308
                   2.836                      -59.404133
                    2.84                      -59.225697
                   2.844                      -59.047992
                   2.848                      -58.871011
                   2.852                      -58.694747
                   2.856                       -58.51919
                    2.86                      -58.344333
                   2.864                      -58.170166
                   2.868                      -57.996681
                   2.872                      -57.823866
                   2.876                      -57.651714
                    2.88                      -57.480212
                   2.884                      -57.309352
                   2.888                      -57.139123
                   2.892                      -56.969513
                   2.896                      -56.800511
                     2.9                      -56.632107
                   2.904                      -56.464289
                   2.908                      -56.297046
                   2.912                      -56.130366
                   2.916                      -55.964237
                    2.92                      -55.798648
                   2.924                      -55.633587
                   2.928                      -55.469043
                   2.932                      -55.305004
                   2.936                      -55.141457
                    2.94                      -54.978393
                   2.944                      -54.815799
                   2.948                      -54.653663
                   2.952                      -54.491976
                   2.956                      -54.330726
                    2.96                      -54.169902
                   2.964                      -54.009495
                   2.968                      -53.849492
                   2.972                      -53.689886
                   2.976                      -53.530666
                    2.98                      -53.371822
                   2.984                      -53.213346
                   2.988                       -53.05523
                   2.992                      -52.897465
                   2.996                      -52.740043
                       3                      -52.582958
                   3.004                      -52.426201
                   3.008                      -52.269767
                   3.012                      -52.113651
                   3.016                      -51.957845
                    3.02                      -51.802347
                   3.024                       -51.64715
                   3.028                      -51.492252
                   3.032                      -51.337649
                   3.036                      -51.183338
                    3.04                      -51.029318
                   3.044                      -50.875586
                   3.048                      -50.722141
                   3.052                      -50.568984
                   3.056                      -50.416113
                    3.06                      -50.263531
                   3.064                      -50.111238
                   3.068                      -49.959236
                   3.072                      -49.807528
                   3.076                      -49.656116
                    3.08                      -49.505004
                   3.084                      -49.354197
                   3.088                      -49.203698
                   3.092                      -49.053513
                   3.096                      -48.903648
                     3.1                      -48.754109
                   3.104                      -48.604901
                   3.108                      -48.456033
                   3.112                      -48.307512
                   3.116                      -48.159345
                    3.12                      -48.011541
                   3.124                      -47.864107
                   3.128                      -47.717054
                   3.132                      -47.570389
                   3.136                      -47.424121
                    3.14                      -47.278261
                   3.144                      -47.132817
                   3.148                      -46.987799
                   3.152                      -46.843216
                   3.156                      -46.699078
                    3.16                      -46.555394
                   3.164                      -46.412174
                   3.168                      -46.269425
                   3.172                      -46.127158
                   3.176                      -45.985379
                    3.18                      -45.844098
                   3.184                       -45.70332
                   3.188                      -45.563055
                   3.192                      -45.423307
                   3.196                      -45.284081
                     3.2                      -45.145384
                   3.204                      -45.007219
                   3.208                      -44.869588
                   3.212                      -44.732493
                   3.216                      -44.595936
                    3.22                      -44.459916
                   3.224                      -44.324431
                   3.228                      -44.189478
                   3.232                      -44.055053
                   3.236                      -43.921149
                    3.24                      -43.787758
                   3.244                      -43.654871
                   3.248                      -43.522476
                   3.252                      -43.390559
                   3.256                      -43.259105
                    3.26                      -43.128095
                   3.264                       -42.99751
                   3.268                      -42.867327
                   3.272                      -42.737519
                   3.276                       -42.60806
                    3.28                      -42.478919
                   3.284                      -42.350061
                   3.288                      -42.221451
                   3.292                       -42.09305
                   3.296                      -41.964813
                     3.3                      -41.836698
                   3.304                      -41.708654
                   3.308                      -41.580631
                   3.312                      -41.452574
                   3.316                      -41.324427
                    3.32                      -41.196132
                   3.324                      -41.067626
                   3.328                      -40.938847
                   3.332                      -40.809732
                   3.336                      -40.680215
                    3.34                      -40.550234
                   3.344                      -40.419724
                   3.348                      -40.288625
                   3.352                      -40.156879
                   3.356                      -40.024433
                    3.36                      -39.891238
                   3.364                      -39.757254
                   3.368                       -39.62245
                   3.372                      -39.486802
                   3.376                      -39.350301
                    3.38                      -39.212949
                   3.384                      -39.074764
                   3.388                      -38.935778
                   3.392                      -38.796042
                   3.396                      -38.655621
                     3.4                      -38.514601
                   3.404                      -38.373085
                   3.408                      -38.231194
                   3.412                      -38.089068
                   3.416                      -37.946861
                    3.42                      -37.804746
                   3.424                      -37.662907
                   3.428                      -37.521543
                   3.432                      -37.380864
                   3.436                      -37.241089
                    3.44                      -37.102443
                   3.444                       -36.96516
                   3.448                      -36.829476
                   3.452                       -36.69563
                   3.456                      -36.563863
                    3.46                      -36.434416
                   3.464                      -36.307531
                   3.468                      -36.183446
                   3.472                      -36.062402
                   3.476                      -35.944635
                    3.48                       -35.83038
                   3.484                       -35.71987
                   3.488                      -35.613338
                   3.492                      -35.511013
                   3.496                      -35.413123
                     3.5                      -35.319895
                   3.504                      -35.231552
                   3.508                      -35.148318
                   3.512                      -35.070411
                   3.516                      -34.998049
                    3.52                      -34.931443
                   3.524                      -34.870802
                   3.528                      -34.816329
                   3.532                      -34.768221
                   3.536                      -34.726665
                    3.54                      -34.691843
                   3.544                      -34.663924
                   3.548                      -34.643067
                   3.552                       -34.62942
                   3.556                      -34.623115
                    3.56                      -34.624273
                   3.564                      -34.632996
                   3.568                      -34.649373
                   3.572                      -34.673473
                   3.576                      -34.705352
                    3.58                      -34.745045
                   3.584                      -34.792571
                   3.588                      -34.847932
                   3.592                      -34.911111
                   3.596                      -34.982076
                     3.6                      -35.060779
                   3.604                      -35.147156
                   3.608                      -35.241128
                   3.612                      -35.342604
                   3.616                      -35.451479
                    3.62                      -35.567638
                   3.624                      -35.690954
                   3.628                      -35.821291
                   3.632                      -35.958507
                   3.636                      -36.102449
                    3.64                      -36.252961
                   3.644                      -36.409879
                   3.648                      -36.573038
                   3.652                      -36.742265
                   3.656                      -36.917388
                    3.66                      -37.098231
                   3.664                      -37.284616
                   3.668                      -37.476365
                   3.672                        -37.6733
                   3.676                       -37.87524
                    3.68                      -38.082008
                   3.684                      -38.293426
                   3.688                      -38.509316
                   3.692                      -38.729504
                   3.696                      -38.953815
                     3.7                      -39.182077
                   3.704                      -39.414121
                   3.708                      -39.649779
                   3.712                      -39.888884
                   3.716                      -40.131276
                    3.72                      -40.376794
                   3.724                      -40.625282
                   3.728                      -40.876585
                   3.732                      -41.130554
                   3.736                      -41.387042
                    3.74                      -41.645904
                   3.744                         -41.907
                   3.748                      -42.170195
                   3.752                      -42.435355
                   3.756                      -42.702349
                    3.76                      -42.971054
                   3.764                      -43.241346
                   3.768                      -43.513107
                   3.772                      -43.786221
                   3.776                      -44.060577
                    3.78                      -44.336067
                   3.784                      -44.612585
                   3.788                       -44.89003
                   3.792                      -45.168303
                   3.796                      -45.447308
                     3.8                      -45.726951
                   3.804                      -46.007143
                   3.808                      -46.287794
                   3.812                      -46.568818
                   3.816                      -46.850131
                    3.82                       -47.13165
                   3.824                      -47.413294
                   3.828                      -47.694982
                   3.832                      -47.976636
                   3.836                      -48.258175
                    3.84                      -48.539523
                   3.844                        -48.8206
                   3.848                      -49.101327
                   3.852                      -49.381624
                   3.856                      -49.661411
                    3.86                      -49.940606
                   3.864                      -50.219124
                   3.868                       -50.49688
                   3.872                      -50.773784
                   3.876                      -51.049745
                    3.88                      -51.324668
                   3.884                      -51.598456
                   3.888                      -51.871004
                   3.892                      -52.142207
                   3.896                      -52.411952
                     3.9                      -52.680122
                   3.904                      -52.946595
                   3.908                      -53.211244
                   3.912                      -53.473933
                   3.916                      -53.734523
                    3.92                      -53.992867
                   3.924                       -54.24881
                   3.928                      -54.502194
                   3.932                      -54.752851
                   3.936                      -55.000608
                    3.94                      -55.245286
                   3.944                      -55.486699
                   3.948                      -55.724655
                   3.952                      -55.958958
                   3.956                      -56.189406
                    3.96                      -56.415796
                   3.964                      -56.637919
                   3.968                      -56.855566
                   3.972                      -57.068528
                   3.976                      -57.276596
                    3.98                      -57.479562
                   3.984                      -57.677226
                   3.988                      -57.869388
                   3.992                      -58.055861
                   3.996                      -58.236464
                       4                      -58.411027
                   4.004                      -58.579394
                   4.008                      -58.741424
                   4.012                      -58.896991
                   4.016                      -59.045987
                    4.02                      -59.188325
                   4.024                      -59.323936
                   4.028                      -59.452774
                   4.032                      -59.574814
                   4.036                      -59.690055
                    4.04                      -59.798517
                   4.044                      -59.900243
                   4.048                      -59.995298
                   4.052                      -60.083768
                   4.056                       -60.16576
                    4.06                      -60.241399
                   4.064                      -60.310828
                   4.068                      -60.374205
                   4.072                      -60.431705
                   4.076                      -60.483512
                    4.08                      -60.529822
                   4.084                      -60.570841
                   4.088                      -60.606781
                   4.092                      -60.637857
                   4.096                       -60.66429
                     4.1                      -60.686301
                   4.104                      -60.704112
                   4.108                      -60.717944
                   4.112                      -60.728013
                   4.116                      -60.734533
                    4.12                      -60.737715
                   4.124                      -60.737761
                   4.128                      -60.734868
                   4.132                      -60.729227
                   4.136                       -60.72102
                    4.14                      -60.710423
                   4.144                      -60.697601
                   4.148                      -60.682714
                   4.152                      -60.665912
                   4.156                      -60.647335
                    4.16                      -60.627118
                   4.164                      -60.605384
                   4.168                       -60.58225
                   4.172                      -60.557824
                   4.176                      -60.532207
                    4.18                       -60.50549
                   4.184                      -60.477757
                   4.188                      -60.449087
                   4.192                      -60.419547
                   4.196                      -60.389201
                     4.2                      -60.358105
                   4.204                      -60.326307
                   4.208                      -60.293849
                   4.212                      -60.260768
                   4.216                      -60.227093
                    4.22                      -60.192847
                   4.224                      -60.158049
                   4.228                      -60.122711
                   4.232                      -60.086839
                   4.236                      -60.050435
                    4.24                      -60.013494
                   4.244                      -59.976007
                   4.248                      -59.937961
                   4.252                      -59.899335
                   4.256                      -59.860107
                    4.26                      -59.820248
                   4.264                      -59.779726
                   4.268                      -59.738504
                   4.272                      -59.696541
                   4.276                      -59.653795
                    4.28                      -59.610216
                   4.284                      -59.565755
                   4.288                      -59.520356
                   4.292                      -59.473965
                   4.296                      -59.426521
                     4.3                      -59.377965
                   4.304                      -59.328235
                   4.308                      -59.277266
                   4.312                      -59.224995
                   4.316                      -59.171358
                    4.32                      -59.116289
                   4.324                      -59.059725
                   4.328                      -59.001604
                   4.332                      -58.941864
                   4.336                      -58.880446
                    4.34                      -58.817292
                   4.344                       -58.75235
                   4.348                      -58.685568
                   4.352                      -58.616899
                   4.356                      -58.546301
                    4.36                      -58.473735
                   4.364                      -58.399167
                   4.368                      -58.322569
                   4.372                      -58.243915
                   4.376                      -58.163189
                    4.38                      -58.080376
                   4.384                      -57.995469
                   4.388                      -57.908465
                   4.392                      -57.819367
                   4.396                      -57.728182
                     4.4                      -57.634924
                   4.404                      -57.539609
                   4.408                       -57.44226
                   4.412                      -57.342902
                   4.416                      -57.241564
                    4.42                      -57.138281
                   4.424                      -57.033088
                   4.428                      -56.926023
                   4.432                      -56.817127
                   4.436                      -56.706444
                    4.44                      -56.594016
                   4.444                      -56.479888
                   4.448                      -56.364107
                   4.452                      -56.246718
                   4.456                      -56.127767
                    4.46                      -56.007298
                   4.464                      -55.885356
                   4.468                      -55.761986
                   4.472                      -55.637228
                   4.476                      -55.511124
                    4.48                      -55.383712
                   4.484                      -55.255031
                   4.488                      -55.125114
                   4.492                      -54.993996
                   4.496                      -54.861708
                     4.5                      -54.728277
                   4.504                      -54.593732
                   4.508                      -54.458095
                   4.512                      -54.321389
                   4.516                      -54.183634
                    4.52                      -54.044846
                   4.524                      -53.905042
                   4.528                      -53.764233
                   4.532                      -53.622431
                   4.536                      -53.479645
                    4.54                      -53.335882
                   4.544                      -53.191146
                   4.548                      -53.045441
                   4.552                       -52.89877
                   4.556                      -52.751131
                    4.56                      -52.602524
                   4.564                      -52.452947
                   4.568                      -52.302397
                   4.572                      -52.150868
                   4.576                      -51.998357
                    4.58                      -51.844857
                   4.584                      -51.690362
                   4.588                      -51.534866
                   4.592                      -51.378362
                   4.596                      -51.220845
                     4.6                      -51.062309
                   4.604                      -50.902748
                   4.608                      -50.742159
                   4.612                      -50.580537
                   4.616                      -50.417881
                    4.62                      -50.254191
                   4.624                      -50.089468
                   4.628                      -49.923715
                   4.632                      -49.756939
                   4.636                      -49.589147
                    4.64                      -49.420352
                   4.644                      -49.250567
                   4.648                      -49.079811
                   4.652                      -48.908105
                   4.656                      -48.735475
                    4.66                      -48.561951
                   4.664                      -48.387567
                   4.668                       -48.21236
                   4.672                      -48.036375
                   4.676                      -47.859661
                    4.68                      -47.682269
                   4.684                      -47.504259
                   4.688                      -47.325694
                   4.692                      -47.146642
                   4.696                      -46.967177
                     4.7                      -46.787378
                   4.704                      -46.607328
                   4.708                      -46.427116
                   4.712                      -46.246832
                   4.716                      -46.066574
                    4.72                      -45.886442
                   4.724                      -45.706538
                   4.728                      -45.526968
                   4.732                      -45.347842
                   4.736                      -45.169267
                    4.74                      -44.991355
                   4.744                      -44.814216
                   4.748                      -44.637961
                   4.752                        -44.4627
                   4.756                      -44.288538
                    4.76                      -44.115581
                   4.764                      -43.943931
                   4.768                      -43.773684
                   4.772                      -43.604932
                   4.776                      -43.437763
                    4.78                      -43.272258
                   4.784                      -43.108491
                   4.788                      -42.946529
                   4.792                      -42.786433
                   4.796                      -42.628254
                     4.8                      -42.472037
                   4.804                      -42.317818
                   4.808                      -42.165626
                   4.812                      -42.015481
                   4.816                      -41.867397
                    4.82                      -41.721378
                   4.824                      -41.577425
                   4.828                       -41.43553
                   4.832                       -41.29568
                   4.836                      -41.157856
                    4.84                      -41.022037
                   4.844                      -40.888197
                   4.848                      -40.756307
                   4.852                      -40.626338
                   4.856                       -40.49826
                    4.86                      -40.372041
                   4.864                      -40.247654
                   4.868                      -40.125073
                   4.872                      -40.004272
                   4.876                      -39.885235
                    4.88                      -39.767947
                   4.884                        -39.6524
                   4.888                      -39.538593
                   4.892                      -39.426534
                   4.896                      -39.316239
                     4.9                      -39.207732
                   4.904                      -39.101049
                   4.908                      -38.996234
                   4.912                      -38.893345
                   4.916                       -38.79245
                    4.92                      -38.693628
                   4.924                      -38.596972
                   4.928                      -38.502585
                   4.932                      -38.410585
                   4.936                      -38.321097
                    4.94                      -38.234264
                   4.944                      -38.150234
                   4.948                       -38.06917
                   4.952                      -37.991243
                   4.956                      -37.916631
                    4.96                      -37.845522
                   4.964                       -37.77811
                   4.968                      -37.714591
                   4.972                      -37.655166
                   4.976                      -37.600036
                    4.98                      -37.549401
                   4.984                      -37.503457
                   4.988                      -37.462393
                   4.992                      -37.426394
                   4.996                      -37.395629
                       5                      -37.370258
                   5.004                      -37.350425
                   5.008                      -37.336255
                   5.012                      -37.327855
                   5.016                      -37.325313
                    5.02                       -37.32869
                   5.024                      -37.338028
                   5.028                      -37.353341
                   5.032                      -37.374621
                   5.036                      -37.401833
                    5.04                       -37.43492
                   5.044                      -37.473798
                   5.048                      -37.518362
                   5.052                      -37.568486
                   5.056                      -37.624023
                    5.06                      -37.684809
                   5.064                      -37.750662
                   5.068                      -37.821389
                   5.072                      -37.896782
                   5.076                      -37.976627
                    5.08                      -38.060699
                   5.084                       -38.14877
                   5.088                      -38.240609
                   5.092                      -38.335984
                   5.096                      -38.434661
                     5.1                      -38.536411
                   5.104                      -38.641008
                   5.108                      -38.748231
                   5.112                      -38.857863
                   5.116                      -38.969696
                    5.12                      -39.083529
                   5.124                       -39.19917
                   5.128                      -39.316434
                   5.132                      -39.435147
                   5.136                      -39.555142
                    5.14                      -39.676263
                   5.144                      -39.798362
                   5.148                      -39.921302
                   5.152                      -40.044952
                   5.156                      -40.169193
                    5.16                      -40.293913
                   5.164                      -40.419008
                   5.168                      -40.544382
                   5.172                      -40.669948
                   5.176                      -40.795624
                    5.18                      -40.921336
                   5.184                      -41.047018
                   5.188                      -41.172607
                   5.192                      -41.298048
                   5.196                      -41.423291
                     5.2                      -41.548291
                   5.204                      -41.673008
                   5.208                      -41.797406
                   5.212                      -41.921453
                   5.216                      -42.045122
                    5.22                      -42.168387
                   5.224                      -42.291229
                   5.228                      -42.413629
                   5.232                      -42.535572
                   5.236                      -42.657045
                    5.24                      -42.778038
                   5.244                      -42.898543
                   5.248                      -43.018554
                   5.252                      -43.138066
                   5.256                      -43.257077
                    5.26                      -43.375586
                   5.264                      -43.493593
                   5.268                      -43.611099
                   5.272                      -43.728106
                   5.276                      -43.844619
                    5.28                       -43.96064
                   5.284                      -44.076176
                   5.288                      -44.191233
                   5.292                      -44.305815
                   5.296                      -44.419931
                     5.3                      -44.533587
                   5.304                      -44.646791
                   5.308                      -44.759551
                   5.312                      -44.871875
                   5.316                      -44.983771
                    5.32                      -45.095249
                   5.324                      -45.206317
                   5.328                      -45.316982
                   5.332                      -45.427255
                   5.336                      -45.537144
                    5.34                      -45.646656
                   5.344                      -45.755802
                   5.348                      -45.864589
                   5.352                      -45.973025
                   5.356                      -46.081119
                    5.36                      -46.188878
                   5.364                      -46.296311
                   5.368                      -46.403424
                   5.372                      -46.510225
                   5.376                      -46.616721
                    5.38                      -46.722918
                   5.384                      -46.828823
                   5.388                      -46.934441
                   5.392                      -47.039779
                   5.396                      -47.144842
                     5.4                      -47.249634
                   5.404                       -47.35416
                   5.408                      -47.458425
                   5.412                      -47.562431
                   5.416                      -47.666183
                    5.42                      -47.769683
                   5.424                      -47.872934
                   5.428                      -47.975937
                   5.432                      -48.078695
                   5.436                      -48.181207
                    5.44                      -48.283475
                   5.444                      -48.385499
                   5.448                      -48.487278
                   5.452                       -48.58881
                   5.456                      -48.690094
                    5.46                      -48.791129
                   5.464                       -48.89191
                   5.468                      -48.992434
                   5.472                      -49.092698
                   5.476                      -49.192696
                    5.48                      -49.292424
                   5.484                      -49.391874
                   5.488                       -49.49104
                   5.492                      -49.589915
                   5.496                      -49.688489
                     5.5                      -49.786755
                   5.504                      -49.884702
                   5.508                       -49.98232
                   5.512                      -50.079597
                   5.516                      -50.176521
                    5.52                      -50.273079
                   5.524                      -50.369256
                   5.528                      -50.465039
                   5.532                      -50.560411
                   5.536                      -50.655356
                    5.54                      -50.749856
                   5.544                      -50.843893
                   5.548                      -50.937447
                   5.552                      -51.030499
                   5.556                      -51.123027
                    5.56                      -51.215008
                   5.564                      -51.306421
                   5.568                      -51.397241
                   5.572                      -51.487444
                   5.576                      -51.577003
                    5.58                      -51.665892
                   5.584                      -51.754084
                   5.588                       -51.84155
                   5.592                      -51.928262
                   5.596                       -52.01419
                     5.6                      -52.099304
                   5.604                      -52.183572
                   5.608                      -52.266962
                   5.612                      -52.349444
                   5.616                      -52.430983
                    5.62                      -52.511547
                   5.624                      -52.591103
                   5.628                      -52.669617
                   5.632                      -52.747055
                   5.636                      -52.823383
                    5.64                      -52.898569
                   5.644                      -52.972577
                   5.648                      -53.045375
                   5.652                      -53.116929
                   5.656                      -53.187208
                    5.66                      -53.256179
                   5.664                      -53.323811
                   5.668                      -53.390074
                   5.672                      -53.454937
                   5.676                      -53.518373
                    5.68                      -53.580354
                   5.684                      -53.640855
                   5.688                       -53.69985
                   5.692                      -53.757318
                   5.696                      -53.813236
                     5.7                      -53.867584
                   5.704                      -53.920346
                   5.708                      -53.971504
                   5.712                      -54.021046
                   5.716                      -54.068958
                    5.72                      -54.115232
                   5.724                      -54.159859
                   5.728                      -54.202834
                   5.732                      -54.244154
                   5.736                      -54.283817
                    5.74                      -54.321825
                   5.744                      -54.358182
                   5.748                      -54.392892
                   5.752                      -54.425964
                   5.756                      -54.457407
                    5.76                      -54.487234
                   5.764                      -54.515459
                   5.768                      -54.542097
                   5.772                      -54.567167
                   5.776                      -54.590689
                    5.78                      -54.612683
                   5.784                      -54.633173
                   5.788                      -54.652184
                   5.792                       -54.66974
                   5.796                      -54.685871
                     5.8                      -54.700603
                   5.804                      -54.713968
                   5.808                      -54.725994
                   5.812                      -54.736713
                   5.816                      -54.746158
                    5.82                      -54.754361
                   5.824                      -54.761355
                   5.828                      -54.767173
                   5.832                       -54.77185
                   5.836                      -54.775419
                    5.84                      -54.777914
                   5.844                       -54.77937
                   5.848                       -54.77982
                   5.852                      -54.779297
                   5.856                      -54.777837
                    5.86                      -54.775471
                   5.864                      -54.772233
                   5.868                      -54.768154
                   5.872                      -54.763268
                   5.876                      -54.757604
                    5.88                      -54.751194
                   5.884                      -54.744068
                   5.888                      -54.736256
                   5.892                      -54.727786
                   5.896                      -54.718685
                     5.9                      -54.708983
                   5.904                      -54.698704
                   5.908                      -54.687876
                   5.912                      -54.676522
                   5.916                      -54.664668
                    5.92                      -54.652338
                   5.924                      -54.639553
                   5.928                      -54.626336
                   5.932                      -54.612708
                   5.936                      -54.598691
                    5.94                      -54.584303
                   5.944                      -54.569565
                   5.948                      -54.554494
                   5.952                      -54.539109
                   5.956                      -54.523427
                    5.96                      -54.507464
                   5.964                      -54.491237
                   5.968                      -54.474761
                   5.972                       -54.45805
                   5.976                       -54.44112
                    5.98                      -54.423983
                   5.984                      -54.406653
                   5.988                      -54.389142
                   5.992                      -54.371464
                   5.996                      -54.353629
                       6                       -54.33565
                   6.004                      -54.317536
                   6.008                      -54.299299
                   6.012                      -54.280949
                   6.016                      -54.262495
                    6.02                      -54.243948
                   6.024                      -54.225315
                   6.028                      -54.206607
                   6.032                      -54.187831
                   6.036                      -54.168995
                    6.04                      -54.150108
                   6.044                      -54.131177
                   6.048                      -54.112209
                   6.052                      -54.093212
                   6.056                      -54.074193
                    6.06                      -54.055157
                   6.064                      -54.036111
                   6.068                      -54.017062
                   6.072                      -53.998016
                   6.076                      -53.978977
                    6.08                      -53.959951
                   6.084                      -53.940945
                   6.088                      -53.921961
                   6.092                      -53.903007
                   6.096                      -53.884085
                     6.1                      -53.865201
                   6.104                      -53.846358
                   6.108                      -53.827561
                   6.112                      -53.808812
                   6.116                      -53.790117
                    6.12                      -53.771477
                   6.124                      -53.752895
                   6.128                      -53.734376
                   6.132                       -53.71592
                   6.136                      -53.697531
                    6.14                       -53.67921
                   6.144                       -53.66096
                   6.148                      -53.642781
                   6.152                      -53.624675
                   6.156                      -53.606643
                    6.16                      -53.588685
                   6.164                      -53.570803
                   6.168                      -53.552995
                   6.172                      -53.535263
                   6.176                      -53.517605
                    6.18                      -53.500021
                   6.184                       -53.48251
                   6.188                       -53.46507
                   6.192                      -53.447699
                   6.196                      -53.430396
                     6.2                      -53.413159
                   6.204                      -53.395984
                   6.208                      -53.378869
                   6.212                      -53.361811
                   6.216                      -53.344805
                    6.22                      -53.327848
                   6.224                      -53.310935
                   6.228                      -53.294063
                   6.232                      -53.277225
                   6.236                      -53.260417
                    6.24                      -53.243633
                   6.244                      -53.226868
                   6.248                      -53.210115
                   6.252                      -53.193367
                   6.256                      -53.176618
                    6.26                       -53.15986
                   6.264                      -53.143087
                   6.268                      -53.126291
                   6.272                      -53.109463
                   6.276                      -53.092596
                    6.28                       -53.07568
                   6.284                      -53.058708
                   6.288                      -53.041671
                   6.292                      -53.024559
                   6.296                      -53.007362
                     6.3                      -52.990073
                   6.304                       -52.97268
                   6.308                      -52.955175
                   6.312                      -52.937547
                   6.316                      -52.919786
                    6.32                      -52.901882
                   6.324                      -52.883825
                   6.328                      -52.865605
                   6.332                      -52.847212
                   6.336                      -52.828634
                    6.34                      -52.809863
                   6.344                      -52.790888
                   6.348                      -52.771699
                   6.352                      -52.752286
                   6.356                      -52.732638
                    6.36                      -52.712748
                   6.364                      -52.692604
                   6.368                      -52.672198
                   6.372                      -52.651521
                   6.376                      -52.630564
                    6.38                      -52.609319
                   6.384                      -52.587778
                   6.388                      -52.565933
                   6.392                      -52.543778
                   6.396                      -52.521306
                     6.4                       -52.49851
                   6.404                      -52.475385
                   6.408                      -52.451928
                   6.412                      -52.428132
                   6.416                      -52.403996
                    6.42                      -52.379516
                   6.424                      -52.354691
                   6.428                       -52.32952
                   6.432                      -52.304003
                   6.436                      -52.278141
                    6.44                      -52.251936
                   6.444                      -52.225392
                   6.448                      -52.198514
                   6.452                      -52.171307
                   6.456                      -52.143779
                    6.46                      -52.115938
                   6.464                      -52.087795
                   6.468                      -52.059362
                   6.472                      -52.030651
                   6.476                      -52.001679
                    6.48                      -51.972463
                   6.484                      -51.943021
                   6.488                      -51.913376
                   6.492                       -51.88355
                   6.496                      -51.853569
                     6.5                       -51.82346
