# Supplementary material for: Synthesis and characterization of cerium doped NiZn nano ferrites as substrate material for multi band MIMO antenna
Source: PLoS One. 2024 Jul 16;19(7):e0305060. doi: 10.1371/journal.pone.0305060 (PMC11251584; doi:10.1371/journal.pone.0305060)
Supplement: S1 File — (ZIP) [file pone.0305060.s001.zip › supplementary information files/S-parameters/S23.txt]

        Frequency / GHz                S4,2/abs,dB
----------------------------------------------------------------------
                     2.5                      -76.734173
                   2.504                      -76.449326
                   2.508                      -76.166667
                   2.512                      -75.886146
                   2.516                      -75.607712
                    2.52                      -75.331316
                   2.524                      -75.056907
                   2.528                      -74.784439
                   2.532                      -74.513863
                   2.536                      -74.245134
                    2.54                      -73.978205
                   2.544                      -73.713033
                   2.548                      -73.449575
                   2.552                      -73.187789
                   2.556                      -72.927633
                    2.56                      -72.669069
                   2.564                      -72.412056
                   2.568                      -72.156559
                   2.572                       -71.90254
                   2.576                      -71.649964
                    2.58                      -71.398797
                   2.584                      -71.149006
                   2.588                      -70.900559
                   2.592                      -70.653425
                   2.596                      -70.407573
                     2.6                      -70.162974
                   2.604                      -69.919601
                   2.608                      -69.677426
                   2.612                      -69.436422
                   2.616                      -69.196565
                    2.62                       -68.95783
                   2.624                      -68.720192
                   2.628                       -68.48363
                   2.632                      -68.248121
                   2.636                      -68.013642
                    2.64                      -67.780175
                   2.644                      -67.547699
                   2.648                      -67.316194
                   2.652                      -67.085642
                   2.656                      -66.856025
                    2.66                      -66.627326
                   2.664                      -66.399528
                   2.668                      -66.172614
                   2.672                      -65.946571
                   2.676                      -65.721382
                    2.68                      -65.497033
                   2.684                       -65.27351
                   2.688                      -65.050799
                   2.692                      -64.828889
                   2.696                      -64.607766
                     2.7                      -64.387418
                   2.704                      -64.167834
                   2.708                      -63.949003
                   2.712                      -63.730913
                   2.716                      -63.513555
                    2.72                      -63.296918
                   2.724                      -63.080993
                   2.728                      -62.865771
                   2.732                      -62.651242
                   2.736                      -62.437398
                    2.74                      -62.224231
                   2.744                      -62.011731
                   2.748                      -61.799893
                   2.752                      -61.588707
                   2.756                      -61.378167
                    2.76                      -61.168266
                   2.764                      -60.958997
                   2.768                      -60.750353
                   2.772                      -60.542327
                   2.776                      -60.334914
                    2.78                      -60.128108
                   2.784                      -59.921901
                   2.788                       -59.71629
                   2.792                      -59.511267
                   2.796                      -59.306827
                     2.8                      -59.102966
                   2.804                      -58.899677
                   2.808                      -58.696955
                   2.812                      -58.494796
                   2.816                      -58.293193
                    2.82                      -58.092143
                   2.824                      -57.891639
                   2.828                      -57.691677
                   2.832                      -57.492252
                   2.836                       -57.29336
                    2.84                      -57.094994
                   2.844                       -56.89715
                   2.848                      -56.699823
                   2.852                      -56.503008
                   2.856                        -56.3067
                    2.86                      -56.110894
                   2.864                      -55.915584
                   2.868                      -55.720765
                   2.872                      -55.526432
                   2.876                       -55.33258
                    2.88                      -55.139203
                   2.884                      -54.946295
                   2.888                      -54.753851
                   2.892                      -54.561865
                   2.896                       -54.37033
                     2.9                      -54.179241
                   2.904                      -53.988592
                   2.908                      -53.798375
                   2.912                      -53.608585
                   2.916                      -53.419215
                    2.92                      -53.230258
                   2.924                      -53.041707
                   2.928                      -52.853555
                   2.932                      -52.665794
                   2.936                      -52.478417
                    2.94                      -52.291416
                   2.944                      -52.104784
                   2.948                      -51.918512
                   2.952                      -51.732591
                   2.956                      -51.547015
                    2.96                      -51.361773
                   2.964                      -51.176857
                   2.968                      -50.992259
                   2.972                      -50.807968
                   2.976                      -50.623976
                    2.98                      -50.440272
                   2.984                      -50.256848
                   2.988                      -50.073693
                   2.992                      -49.890797
                   2.996                       -49.70815
                       3                      -49.525742
                   3.004                      -49.343561
                   3.008                      -49.161597
                   3.012                      -48.979839
                   3.016                      -48.798276
                    3.02                      -48.616896
                   3.024                      -48.435689
                   3.028                      -48.254643
                   3.032                      -48.073745
                   3.036                      -47.892985
                    3.04                       -47.71235
                   3.044                      -47.531828
                   3.048                      -47.351407
                   3.052                      -47.171075
                   3.056                       -46.99082
                    3.06                      -46.810629
                   3.064                       -46.63049
                   3.068                      -46.450391
                   3.072                      -46.270318
                   3.076                      -46.090259
                    3.08                      -45.910202
                   3.084                      -45.730134
                   3.088                      -45.550043
                   3.092                      -45.369916
                   3.096                       -45.18974
                     3.1                      -45.009503
                   3.104                      -44.829192
                   3.108                      -44.648796
                   3.112                      -44.468301
                   3.116                      -44.287696
                    3.12                      -44.106968
                   3.124                      -43.926105
                   3.128                      -43.745097
                   3.132                       -43.56393
                   3.136                      -43.382594
                    3.14                      -43.201077
                   3.144                      -43.019368
                   3.148                      -42.837455
                   3.152                       -42.65533
                   3.156                       -42.47298
                    3.16                      -42.290396
                   3.164                      -42.107568
                   3.168                      -41.924487
                   3.172                      -41.741142
                   3.176                      -41.557526
                    3.18                       -41.37363
                   3.184                      -41.189445
                   3.188                      -41.004964
                   3.192                      -40.820179
                   3.196                      -40.635084
                     3.2                      -40.449672
                   3.204                      -40.263937
                   3.208                      -40.077874
                   3.212                      -39.891478
                   3.216                      -39.704744
                    3.22                      -39.517669
                   3.224                      -39.330249
                   3.228                      -39.142481
                   3.232                      -38.954365
                   3.236                      -38.765899
                    3.24                      -38.577082
                   3.244                      -38.387914
                   3.248                      -38.198397
                   3.252                      -38.008533
                   3.256                      -37.818325
                    3.26                      -37.627776
                   3.264                      -37.436892
                   3.268                      -37.245679
                   3.272                      -37.054143
                   3.276                      -36.862295
                    3.28                      -36.670144
                   3.284                      -36.477701
                   3.288                      -36.284981
                   3.292                      -36.091998
                   3.296                       -35.89877
                     3.3                      -35.705317
                   3.304                      -35.511661
                   3.308                      -35.317828
                   3.312                      -35.123844
                   3.316                      -34.929743
                    3.32                      -34.735558
                   3.324                       -34.54133
                   3.328                      -34.347102
                   3.332                      -34.152922
                   3.336                      -33.958844
                    3.34                      -33.764927
                   3.344                      -33.571237
                   3.348                      -33.377845
                   3.352                      -33.184829
                   3.356                      -32.992276
                    3.36                      -32.800277
                   3.364                      -32.608934
                   3.368                      -32.418356
                   3.372                      -32.228659
                   3.376                      -32.039969
                    3.38                      -31.852417
                   3.384                      -31.666147
                   3.388                      -31.481306
                   3.392                      -31.298052
                   3.396                      -31.116548
                     3.4                      -30.936965
                   3.404                      -30.759481
                   3.408                      -30.584277
                   3.412                      -30.411542
                   3.416                      -30.241466
                    3.42                      -30.074244
                   3.424                      -29.910075
                   3.428                      -29.749157
                   3.432                      -29.591689
                   3.436                      -29.437872
                    3.44                      -29.287904
                   3.444                      -29.141982
                   3.448                      -29.000302
                   3.452                      -28.863054
                   3.456                      -28.730425
                    3.46                      -28.602598
                   3.464                      -28.479751
                   3.468                      -28.362055
                   3.472                      -28.249674
                   3.476                      -28.142767
                    3.48                      -28.041484
                   3.484                      -27.945967
                   3.488                       -27.85635
                   3.492                       -27.77276
                   3.496                       -27.69531
                     3.5                      -27.624109
                   3.504                      -27.559252
                   3.508                      -27.500825
                   3.512                      -27.448905
                   3.516                      -27.403556
                    3.52                      -27.364832
                   3.524                      -27.332774
                   3.528                      -27.307414
                   3.532                      -27.288769
                   3.536                      -27.276848
                    3.54                      -27.271644
                   3.544                      -27.273141
                   3.548                      -27.281308
                   3.552                      -27.296105
                   3.556                      -27.317476
                    3.56                      -27.345357
                   3.564                      -27.379671
                   3.568                      -27.420329
                   3.572                      -27.467231
                   3.576                      -27.520267
                    3.58                      -27.579317
                   3.584                      -27.644251
                   3.588                      -27.714931
                   3.592                       -27.79121
                   3.596                      -27.872934
                     3.6                       -27.95994
                   3.604                      -28.052062
                   3.608                      -28.149128
                   3.612                      -28.250961
                   3.616                      -28.357379
                    3.62                      -28.468201
                   3.624                       -28.58324
                   3.628                       -28.70231
                   3.632                      -28.825225
                   3.636                      -28.951797
                    3.64                      -29.081841
                   3.644                      -29.215172
                   3.648                      -29.351608
                   3.652                      -29.490971
                   3.656                      -29.633083
                    3.66                      -29.777773
                   3.664                      -29.924871
                   3.668                      -30.074214
                   3.672                      -30.225642
                   3.676                      -30.378999
                    3.68                      -30.534136
                   3.684                      -30.690909
                   3.688                      -30.849179
                   3.692                      -31.008811
                   3.696                      -31.169677
                     3.7                      -31.331654
                   3.704                      -31.494625
                   3.708                      -31.658477
                   3.712                      -31.823104
                   3.716                      -31.988403
                    3.72                      -32.154278
                   3.724                      -32.320637
                   3.728                      -32.487394
                   3.732                      -32.654466
                   3.736                      -32.821776
                    3.74                       -32.98925
                   3.744                      -33.156821
                   3.748                      -33.324422
                   3.752                      -33.491993
                   3.756                      -33.659477
                    3.76                      -33.826821
                   3.764                      -33.993974
                   3.768                      -34.160889
                   3.772                      -34.327523
                   3.776                      -34.493836
                    3.78                      -34.659788
                   3.784                      -34.825345
                   3.788                      -34.990475
                   3.792                      -35.155147
                   3.796                      -35.319332
                     3.8                      -35.483006
                   3.804                      -35.646144
                   3.808                      -35.808724
                   3.812                      -35.970726
                   3.816                      -36.132132
                    3.82                      -36.292924
                   3.824                      -36.453087
                   3.828                      -36.612608
                   3.832                      -36.771473
                   3.836                      -36.929671
                    3.84                      -37.087191
                   3.844                      -37.244024
                   3.848                      -37.400161
                   3.852                      -37.555596
                   3.856                      -37.710321
                    3.86                       -37.86433
                   3.864                      -38.017618
                   3.868                       -38.17018
                   3.872                      -38.322014
                   3.876                      -38.473114
                    3.88                      -38.623478
                   3.884                      -38.773104
                   3.888                      -38.921989
                   3.892                      -39.070132
                   3.896                      -39.217531
                     3.9                      -39.364184
                   3.904                      -39.510092
                   3.908                      -39.655252
                   3.912                      -39.799665
                   3.916                       -39.94333
                    3.92                      -40.086246
                   3.924                      -40.228413
                   3.928                      -40.369831
                   3.932                      -40.510499
                   3.936                      -40.650417
                    3.94                      -40.789584
                   3.944                         -40.928
                   3.948                      -41.065664
                   3.952                      -41.202575
                   3.956                      -41.338734
                    3.96                      -41.474137
                   3.964                      -41.608784
                   3.968                      -41.742674
                   3.972                      -41.875805
                   3.976                      -42.008175
                    3.98                       -42.13978
                   3.984                       -42.27062
                   3.988                       -42.40069
                   3.992                      -42.529988
                   3.996                       -42.65851
                       4                      -42.786252
                   4.004                      -42.913209
                   4.008                      -43.039377
                   4.012                       -43.16475
                   4.016                      -43.289323
                    4.02                      -43.413089
                   4.024                      -43.536042
                   4.028                      -43.658175
                   4.032                      -43.779481
                   4.036                       -43.89995
                    4.04                      -44.019575
                   4.044                      -44.138346
                   4.048                      -44.256254
                   4.052                      -44.373287
                   4.056                      -44.489436
                    4.06                      -44.604689
                   4.064                      -44.719034
                   4.068                      -44.832458
                   4.072                      -44.944947
                   4.076                      -45.056489
                    4.08                      -45.167068
                   4.084                      -45.276669
                   4.088                      -45.385277
                   4.092                      -45.492876
                   4.096                      -45.599447
                     4.1                      -45.704974
                   4.104                      -45.809439
                   4.108                      -45.912821
                   4.112                      -46.015103
                   4.116                      -46.116264
                    4.12                      -46.216283
                   4.124                      -46.315139
                   4.128                       -46.41281
                   4.132                      -46.509274
                   4.136                      -46.604508
                    4.14                      -46.698489
                   4.144                      -46.791192
                   4.148                      -46.882593
                   4.152                      -46.972668
                   4.156                      -47.061391
                    4.16                      -47.148737
                   4.164                      -47.234679
                   4.168                      -47.319192
                   4.172                      -47.402249
                   4.176                      -47.483824
                    4.18                      -47.563889
                   4.184                      -47.642419
                   4.188                      -47.719384
                   4.192                       -47.79476
                   4.196                      -47.868518
                     4.2                      -47.940632
                   4.204                      -48.011075
                   4.208                      -48.079821
                   4.212                      -48.146843
                   4.216                      -48.212116
                    4.22                      -48.275613
                   4.224                       -48.33731
                   4.228                      -48.397183
                   4.232                      -48.455207
                   4.236                      -48.511359
                    4.24                      -48.565617
                   4.244                      -48.617958
                   4.248                      -48.668363
                   4.252                       -48.71681
                   4.256                      -48.763282
                    4.26                      -48.807759
                   4.264                      -48.850225
                   4.268                      -48.890665
                   4.272                      -48.929063
                   4.276                      -48.965406
                    4.28                      -48.999683
                   4.284                      -49.031881
                   4.288                      -49.061993
                   4.292                       -49.09001
                   4.296                      -49.115926
                     4.3                      -49.139735
                   4.304                      -49.161433
                   4.308                       -49.18102
                   4.312                      -49.198494
                   4.316                      -49.213856
                    4.32                       -49.22711
                   4.324                       -49.23826
                   4.328                      -49.247311
                   4.332                      -49.254272
                   4.336                      -49.259152
                    4.34                      -49.261963
                   4.344                      -49.262717
                   4.348                       -49.26143
                   4.352                      -49.258118
                   4.356                      -49.252802
                    4.36                      -49.245501
                   4.364                      -49.236239
                   4.368                      -49.225043
                   4.372                      -49.211939
                   4.376                      -49.196959
                    4.38                      -49.180135
                   4.384                      -49.161505
                   4.388                      -49.141107
                   4.392                      -49.118985
                   4.396                      -49.095183
                     4.4                      -49.069752
                   4.404                      -49.042746
                   4.408                      -49.014224
                   4.412                      -48.984246
                   4.416                      -48.952882
                    4.42                      -48.920203
                   4.424                      -48.886288
                   4.428                      -48.851219
                   4.432                      -48.815085
                   4.436                       -48.77798
                    4.44                      -48.740005
                   4.444                      -48.701265
                   4.448                      -48.661871
                   4.452                       -48.62194
                   4.456                      -48.581593
                    4.46                      -48.540954
                   4.464                      -48.500152
                   4.468                      -48.459318
                   4.472                      -48.418586
                   4.476                      -48.378088
                    4.48                      -48.337957
                   4.484                      -48.298323
                   4.488                      -48.259315
                   4.492                      -48.221054
                   4.496                      -48.183659
                     4.5                      -48.147241
                   4.504                      -48.111903
                   4.508                      -48.077739
                   4.512                      -48.044837
                   4.516                      -48.013276
                    4.52                      -47.983124
                   4.524                      -47.954443
                   4.528                      -47.927289
                   4.532                      -47.901709
                   4.536                      -47.877747
                    4.54                      -47.855443
                   4.544                      -47.834835
                   4.548                      -47.815959
                   4.552                      -47.798853
                   4.556                      -47.783559
                    4.56                      -47.770119
                   4.564                      -47.758583
                   4.568                      -47.749005
                   4.572                      -47.741447
                   4.576                      -47.735977
                    4.58                      -47.732672
                   4.584                      -47.731616
                   4.588                      -47.732901
                   4.592                      -47.736628
                   4.596                      -47.742905
                     4.6                      -47.751846
                   4.604                      -47.763573
                   4.608                      -47.778213
                   4.612                      -47.795897
                   4.616                      -47.816761
                    4.62                      -47.840944
                   4.624                      -47.868584
                   4.628                      -47.899823
                   4.632                      -47.934801
                   4.636                      -47.973655
                    4.64                      -48.016521
                   4.644                      -48.063528
                   4.648                      -48.114802
                   4.652                      -48.170461
                   4.656                      -48.230617
                    4.66                       -48.29537
                   4.664                      -48.364814
                   4.668                      -48.439031
                   4.672                      -48.518094
                   4.676                      -48.602062
                    4.68                      -48.690984
                   4.684                      -48.784899
                   4.688                      -48.883833
                   4.692                      -48.987802
                   4.696                      -49.096812
                     4.7                      -49.210862
                   4.704                      -49.329942
                   4.708                      -49.454036
                   4.712                      -49.583126
                   4.716                      -49.717192
                    4.72                      -49.856217
                   4.724                      -50.000187
                   4.728                      -50.149099
                   4.732                      -50.302958
                   4.736                      -50.461792
                    4.74                      -50.625645
                   4.744                      -50.794591
                   4.748                      -50.968735
                   4.752                      -51.148223
                   4.756                      -51.333243
                    4.76                      -51.524038
                   4.764                      -51.720912
                   4.768                      -51.924236
                   4.772                       -52.13446
                   4.776                      -52.352123
                    4.78                      -52.577865
                   4.784                      -52.812435
                   4.788                      -53.056709
                   4.792                      -53.311708
                   4.796                       -53.57861
                     4.8                      -53.858777
                   4.804                      -54.153777
                   4.808                      -54.465418
                   4.812                      -54.795785
                   4.816                      -55.147286
                    4.82                      -55.522711
                   4.824                      -55.925312
                   4.828                      -56.358898
                   4.832                      -56.827964
                   4.836                      -57.337867
                    4.84                      -57.895057
                   4.844                      -58.507396
                   4.848                      -59.184604
                   4.852                      -59.938877
                   4.856                      -60.785777
                    4.86                      -61.745474
                   4.864                      -62.844466
                   4.868                      -64.117637
                   4.872                      -65.609494
                   4.876                      -67.368381
                    4.88                        -69.4054
                   4.884                      -71.507657
                   4.888                      -72.761271
                   4.892                      -72.001387
                   4.896                      -69.893766
                     4.9                      -67.633839
                   4.904                      -65.621836
                   4.908                      -63.891165
                   4.912                      -62.398612
                   4.916                      -61.097234
                    4.92                      -59.949138
                   4.924                      -58.925498
                   4.928                      -58.004534
                   4.932                      -57.169635
                   4.936                      -56.407954
                    4.94                      -55.709402
                   4.944                      -55.065943
                   4.948                      -54.471094
                   4.952                      -53.919559
                   4.956                      -53.406968
                    4.96                      -52.929684
                   4.964                      -52.484652
                   4.968                      -52.069293
                   4.972                      -51.681412
                   4.976                      -51.319132
                    4.98                      -50.980843
                   4.984                      -50.665151
                   4.988                      -50.370851
                   4.992                      -50.096892
                   4.996                      -49.842351
                       5                      -49.606418
                   5.004                       -49.38837
                   5.008                      -49.187564
                   5.012                      -49.003416
                   5.016                      -48.835392
                    5.02                      -48.683001
                   5.024                      -48.545779
                   5.028                      -48.423288
                   5.032                      -48.315106
                   5.036                      -48.220824
                    5.04                      -48.140036
                   5.044                      -48.072344
                   5.048                      -48.017347
                   5.052                      -47.974644
                   5.056                       -47.94383
                    5.06                      -47.924499
                   5.064                      -47.916239
                   5.068                      -47.918637
                   5.072                      -47.931276
                   5.076                      -47.953741
                    5.08                      -47.985613
                   5.084                      -48.026479
                   5.088                      -48.075925
                   5.092                      -48.133545
                   5.096                      -48.198939
                     5.1                      -48.271713
                   5.104                      -48.351483
                   5.108                      -48.437875
                   5.112                      -48.530527
                   5.116                      -48.629089
                    5.12                      -48.733222
                   5.124                      -48.842602
                   5.128                      -48.956918
                   5.132                      -49.075874
                   5.136                      -49.199184
                    5.14                      -49.326581
                   5.144                      -49.457808
                   5.148                      -49.592622
                   5.152                      -49.730793
                   5.156                      -49.872104
                    5.16                      -50.016348
                   5.164                      -50.163333
                   5.168                      -50.312873
                   5.172                      -50.464795
                   5.176                      -50.618937
                    5.18                      -50.775141
                   5.184                      -50.933263
                   5.188                      -51.093161
                   5.192                      -51.254704
                   5.196                      -51.417767
                     5.2                      -51.582227
                   5.204                      -51.747971
                   5.208                      -51.914886
                   5.212                      -52.082867
                   5.216                       -52.25181
                    5.22                      -52.421614
                   5.224                      -52.592181
                   5.228                      -52.763414
                   5.232                       -52.93522
                   5.236                      -53.107504
                    5.24                      -53.280173
                   5.244                      -53.453133
                   5.248                      -53.626293
                   5.252                      -53.799558
                   5.256                      -53.972834
                    5.26                      -54.146026
                   5.264                      -54.319037
                   5.268                      -54.491768
                   5.272                      -54.664119
                   5.276                      -54.835988
                    5.28                       -55.00727
                   5.284                      -55.177859
                   5.288                      -55.347645
                   5.292                      -55.516516
                   5.296                      -55.684358
                     5.3                      -55.851053
                   5.304                      -56.016481
                   5.308                       -56.18052
                   5.312                      -56.343044
                   5.316                      -56.503926
                    5.32                      -56.663035
                   5.324                       -56.82024
                   5.328                      -56.975406
                   5.332                      -57.128397
                   5.336                      -57.279076
                    5.34                      -57.427305
                   5.344                      -57.572944
                   5.348                      -57.715854
                   5.352                      -57.855896
                   5.356                      -57.992931
                    5.36                      -58.126822
                   5.364                      -58.257433
                   5.368                      -58.384632
                   5.372                      -58.508286
                   5.376                       -58.62827
                    5.38                      -58.744462
                   5.384                      -58.856742
                   5.388                      -58.964998
                   5.392                      -59.069125
                   5.396                      -59.169021
                     5.4                      -59.264595
                   5.404                      -59.355762
                   5.408                      -59.442446
                   5.412                      -59.524578
                   5.416                        -59.6021
                    5.42                      -59.674964
                   5.424                      -59.743129
                   5.428                      -59.806567
                   5.432                      -59.865259
                   5.436                      -59.919196
                    5.44                      -59.968379
                   5.444                       -60.01282
                   5.448                      -60.052541
                   5.452                      -60.087572
                   5.456                      -60.117955
                    5.46                       -60.14374
                   5.464                      -60.164984
                   5.468                      -60.181755
                   5.472                      -60.194128
                   5.476                      -60.202183
                    5.48                      -60.206009
                   5.484                        -60.2057
                   5.488                      -60.201355
                   5.492                       -60.19308
                   5.496                      -60.180981
                     5.5                      -60.165172
                   5.504                      -60.145768
                   5.508                      -60.122884
                   5.512                      -60.096642
                   5.516                       -60.06716
                    5.52                       -60.03456
                   5.524                      -59.998964
                   5.528                      -59.960493
                   5.532                      -59.919268
                   5.536                      -59.875409
                    5.54                      -59.829034
                   5.544                      -59.780261
                   5.548                      -59.729204
                   5.552                      -59.675978
                   5.556                      -59.620694
                    5.56                      -59.563459
                   5.564                      -59.504381
                   5.568                      -59.443562
                   5.572                      -59.381104
                   5.576                      -59.317104
                    5.58                      -59.251657
                   5.584                      -59.184855
                   5.588                      -59.116786
                   5.592                      -59.047538
                   5.596                      -58.977193
                     5.6                      -58.905831
                   5.604                       -58.83353
                   5.608                      -58.760363
                   5.612                      -58.686403
                   5.616                      -58.611718
                    5.62                      -58.536374
                   5.624                      -58.460434
                   5.628                       -58.38396
                   5.632                       -58.30701
                   5.636                      -58.229639
                    5.64                      -58.151902
                   5.644                      -58.073849
                   5.648                      -57.995529
                   5.652                       -57.91699
                   5.656                      -57.838276
                    5.66                       -57.75943
                   5.664                      -57.680493
                   5.668                      -57.601504
                   5.672                        -57.5225
                   5.676                      -57.443517
                    5.68                      -57.364588
                   5.684                      -57.285747
                   5.688                      -57.207024
                   5.692                      -57.128448
                   5.696                      -57.050047
                     5.7                      -56.971848
                   5.704                      -56.893876
                   5.708                      -56.816155
                   5.712                      -56.738708
                   5.716                      -56.661557
                    5.72                      -56.584722
                   5.724                      -56.508224
                   5.728                      -56.432079
                   5.732                      -56.356307
                   5.736                      -56.280923
                    5.74                      -56.205944
                   5.744                      -56.131384
                   5.748                      -56.057258
                   5.752                      -55.983578
                   5.756                      -55.910357
                    5.76                      -55.837608
                   5.764                       -55.76534
                   5.768                      -55.693564
                   5.772                       -55.62229
                   5.776                      -55.551527
                    5.78                      -55.481284
                   5.784                      -55.411568
                   5.788                      -55.342386
                   5.792                      -55.273746
                   5.796                      -55.205653
                     5.8                      -55.138113
                   5.804                      -55.071132
                   5.808                      -55.004714
                   5.812                      -54.938863
                   5.816                      -54.873583
                    5.82                      -54.808878
                   5.824                       -54.74475
                   5.828                      -54.681201
                   5.832                      -54.618235
                   5.836                      -54.555852
                    5.84                      -54.494055
                   5.844                      -54.432843
                   5.848                      -54.372219
                   5.852                      -54.312181
                   5.856                       -54.25273
                    5.86                      -54.193866
                   5.864                      -54.135587
                   5.868                      -54.077894
                   5.872                      -54.020784
                   5.876                      -53.964257
                    5.88                      -53.908309
                   5.884                       -53.85294
                   5.888                      -53.798147
                   5.892                      -53.743927
                   5.896                      -53.690277
                     5.9                      -53.637195
                   5.904                      -53.584676
                   5.908                      -53.532718
                   5.912                      -53.481316
                   5.916                      -53.430467
                    5.92                      -53.380166
                   5.924                      -53.330409
                   5.928                      -53.281191
                   5.932                      -53.232509
                   5.936                      -53.184355
                    5.94                      -53.136727
                   5.944                      -53.089617
                   5.948                      -53.043022
                   5.952                      -52.996934
                   5.956                       -52.95135
                    5.96                      -52.906262
                   5.964                      -52.861664
                   5.968                      -52.817551
                   5.972                      -52.773917
                   5.976                      -52.730754
                    5.98                      -52.688057
                   5.984                      -52.645818
                   5.988                      -52.604032
                   5.992                      -52.562691
                   5.996                      -52.521789
                       6                      -52.481318
                   6.004                      -52.441272
                   6.008                      -52.401643
                   6.012                      -52.362425
                   6.016                       -52.32361
                    6.02                      -52.285191
                   6.024                       -52.24716
                   6.028                      -52.209511
                   6.032                      -52.172236
                   6.036                      -52.135327
                    6.04                      -52.098777
                   6.044                      -52.062578
                   6.048                      -52.026723
                   6.052                      -51.991205
                   6.056                      -51.956016
                    6.06                      -51.921148
                   6.064                      -51.886594
                   6.068                      -51.852346
                   6.072                      -51.818397
                   6.076                      -51.784739
                    6.08                      -51.751364
                   6.084                      -51.718266
                   6.088                      -51.685436
                   6.092                      -51.652868
                   6.096                      -51.620553
                     6.1                      -51.588485
                   6.104                      -51.556655
                   6.108                      -51.525057
                   6.112                      -51.493684
                   6.116                      -51.462527
                    6.12                       -51.43158
                   6.124                      -51.400836
                   6.128                      -51.370287
                   6.132                      -51.339926
                   6.136                      -51.309747
                    6.14                      -51.279742
                   6.144                      -51.249905
                   6.148                      -51.220228
                   6.152                      -51.190705
                   6.156                      -51.161329
                    6.16                      -51.132093
                   6.164                      -51.102992
                   6.168                      -51.074018
                   6.172                      -51.045164
                   6.176                      -51.016425
                    6.18                      -50.987795
                   6.184                      -50.959266
                   6.188                      -50.930833
                   6.192                       -50.90249
                   6.196                      -50.874231
                     6.2                       -50.84605
                   6.204                       -50.81794
                   6.208                      -50.789898
                   6.212                      -50.761916
                   6.216                      -50.733989
                    6.22                      -50.706112
                   6.224                      -50.678279
                   6.228                      -50.650485
                   6.232                      -50.622725
                   6.236                      -50.594994
                    6.24                      -50.567287
                   6.244                      -50.539598
                   6.248                      -50.511924
                   6.252                      -50.484259
                   6.256                      -50.456598
                    6.26                      -50.428938
                   6.264                      -50.401274
                   6.268                      -50.373601
                   6.272                      -50.345915
                   6.276                      -50.318212
                    6.28                      -50.290488
                   6.284                       -50.26274
                   6.288                      -50.234962
                   6.292                      -50.207153
                   6.296                      -50.179307
                     6.3                      -50.151422
                   6.304                      -50.123494
                   6.308                      -50.095519
                   6.312                      -50.067496
                   6.316                       -50.03942
                    6.32                      -50.011289
                   6.324                      -49.983099
                   6.328                      -49.954849
                   6.332                      -49.926535
                   6.336                      -49.898154
                    6.34                      -49.869706
                   6.344                      -49.841187
                   6.348                      -49.812595
                   6.352                      -49.783928
                   6.356                      -49.755184
                    6.36                      -49.726362
                   6.364                      -49.697459
                   6.368                      -49.668475
                   6.372                      -49.639407
                   6.376                      -49.610255
                    6.38                      -49.581018
                   6.384                      -49.551693
                   6.388                      -49.522281
                   6.392                      -49.492781
                   6.396                      -49.463191
                     6.4                      -49.433513
                   6.404                      -49.403744
                   6.408                      -49.373885
                   6.412                      -49.343936
                   6.416                      -49.313897
                    6.42                      -49.283768
                   6.424                       -49.25355
                   6.428                      -49.223242
                   6.432                      -49.192846
                   6.436                      -49.162363
                    6.44                      -49.131793
                   6.444                      -49.101137
                   6.448                      -49.070397
                   6.452                      -49.039574
                   6.456                       -49.00867
                    6.46                      -48.977687
                   6.464                      -48.946626
                   6.468                       -48.91549
                   6.472                       -48.88428
                   6.476                         -48.853
                    6.48                      -48.821652
                   6.484                      -48.790238
                   6.488                      -48.758762
                   6.492                      -48.727228
                   6.496                      -48.695637
                     6.5                      -48.663994
