# Supplementary material for: Synthesis and characterization of cerium doped NiZn nano ferrites as substrate material for multi band MIMO antenna
Source: PLoS One. 2024 Jul 16;19(7):e0305060. doi: 10.1371/journal.pone.0305060 (PMC11251584; doi:10.1371/journal.pone.0305060)
Supplement: S1 File — (ZIP) [file pone.0305060.s001.zip › supplementary information files/S-parameters/S24.txt]

        Frequency / GHz                S6,2/abs,dB
----------------------------------------------------------------------
                     2.5                      -71.301826
                   2.504                      -71.153076
                   2.508                      -71.004013
                   2.512                      -70.854637
                   2.516                      -70.704945
                    2.52                      -70.554935
                   2.524                      -70.404606
                   2.528                      -70.253954
                   2.532                      -70.102979
                   2.536                       -69.95168
                    2.54                      -69.800053
                   2.544                      -69.648097
                   2.548                      -69.495811
                   2.552                      -69.343194
                   2.556                      -69.190243
                    2.56                      -69.036957
                   2.564                      -68.883336
                   2.568                      -68.729376
                   2.572                      -68.575079
                   2.576                      -68.420441
                    2.58                      -68.265462
                   2.584                      -68.110141
                   2.588                      -67.954478
                   2.592                       -67.79847
                   2.596                      -67.642118
                     2.6                       -67.48542
                   2.604                      -67.328376
                   2.608                      -67.170986
                   2.612                      -67.013249
                   2.616                      -66.855165
                    2.62                      -66.696733
                   2.624                      -66.537953
                   2.628                      -66.378826
                   2.632                      -66.219351
                   2.636                      -66.059529
                    2.64                      -65.899359
                   2.644                      -65.738843
                   2.648                      -65.577981
                   2.652                      -65.416773
                   2.656                      -65.255221
                    2.66                      -65.093325
                   2.664                      -64.931087
                   2.668                      -64.768507
                   2.672                      -64.605588
                   2.676                      -64.442329
                    2.68                      -64.278735
                   2.684                      -64.114805
                   2.688                      -63.950543
                   2.692                       -63.78595
                   2.696                      -63.621028
                     2.7                      -63.455781
                   2.704                      -63.290211
                   2.708                      -63.124321
                   2.712                      -62.958113
                   2.716                      -62.791592
                    2.72                      -62.624761
                   2.724                      -62.457622
                   2.728                      -62.290181
                   2.732                      -62.122441
                   2.736                      -61.954406
                    2.74                      -61.786082
                   2.744                      -61.617472
                   2.748                      -61.448581
                   2.752                      -61.279416
                   2.756                       -61.10998
                    2.76                       -60.94028
                   2.764                      -60.770321
                   2.768                       -60.60011
                   2.772                      -60.429652
                   2.776                      -60.258955
                    2.78                      -60.088025
                   2.784                      -59.916868
                   2.788                      -59.745492
                   2.792                      -59.573905
                   2.796                      -59.402114
                     2.8                      -59.230127
                   2.804                      -59.057952
                   2.808                      -58.885597
                   2.812                       -58.71307
                   2.816                      -58.540382
                    2.82                       -58.36754
                   2.824                      -58.194553
                   2.828                      -58.021431
                   2.832                      -57.848184
                   2.836                      -57.674821
                    2.84                      -57.501352
                   2.844                      -57.327787
                   2.848                      -57.154137
                   2.852                       -56.98041
                   2.856                       -56.80662
                    2.86                      -56.632774
                   2.864                      -56.458885
                   2.868                      -56.284964
                   2.872                       -56.11102
                   2.876                      -55.937065
                    2.88                       -55.76311
                   2.884                      -55.589166
                   2.888                      -55.415244
                   2.892                      -55.241354
                   2.896                      -55.067508
                     2.9                      -54.893717
                   2.904                      -54.719991
                   2.908                      -54.546341
                   2.912                      -54.372778
                   2.916                      -54.199312
                    2.92                      -54.025953
                   2.924                      -53.852711
                   2.928                      -53.679596
                   2.932                      -53.506617
                   2.936                      -53.333784
                    2.94                      -53.161106
                   2.944                       -52.98859
                   2.948                      -52.816246
                   2.952                      -52.644082
                   2.956                      -52.472103
                    2.96                      -52.300318
                   2.964                      -52.128733
                   2.968                      -51.957354
                   2.972                      -51.786186
                   2.976                      -51.615235
                    2.98                      -51.444503
                   2.984                      -51.273996
                   2.988                      -51.103716
                   2.992                      -50.933665
                   2.996                      -50.763847
                       3                       -50.59426
                   3.004                      -50.424907
                   3.008                      -50.255786
                   3.012                      -50.086898
                   3.016                      -49.918239
                    3.02                      -49.749808
                   3.024                      -49.581602
                   3.028                      -49.413617
                   3.032                      -49.245848
                   3.036                       -49.07829
                    3.04                      -48.910938
                   3.044                      -48.743784
                   3.048                      -48.576821
                   3.052                      -48.410041
                   3.056                      -48.243436
                    3.06                      -48.076997
                   3.064                      -47.910713
                   3.068                      -47.744575
                   3.072                      -47.578571
                   3.076                      -47.412691
                    3.08                      -47.246922
                   3.084                      -47.081252
                   3.088                      -46.915669
                   3.092                       -46.75016
                   3.096                      -46.584712
                     3.1                      -46.419312
                   3.104                      -46.253947
                   3.108                      -46.088603
                   3.112                      -45.923267
                   3.116                      -45.757927
                    3.12                      -45.592568
                   3.124                      -45.427179
                   3.128                      -45.261747
                   3.132                      -45.096261
                   3.136                      -44.930709
                    3.14                      -44.765081
                   3.144                      -44.599366
                   3.148                      -44.433556
                   3.152                      -44.267644
                   3.156                      -44.101621
                    3.16                      -43.935484
                   3.164                      -43.769226
                   3.168                      -43.602847
                   3.172                      -43.436345
                   3.176                      -43.269721
                    3.18                      -43.102978
                   3.184                       -42.93612
                   3.188                      -42.769155
                   3.192                      -42.602092
                   3.196                      -42.434945
                     3.2                      -42.267728
                   3.204                      -42.100459
                   3.208                       -41.93316
                   3.212                      -41.765856
                   3.216                      -41.598576
                    3.22                      -41.431352
                   3.224                       -41.26422
                   3.228                      -41.097222
                   3.232                      -40.930404
                   3.236                      -40.763815
                    3.24                      -40.597512
                   3.244                      -40.431556
                   3.248                      -40.266013
                   3.252                      -40.100957
                   3.256                      -39.936465
                    3.26                      -39.772624
                   3.264                      -39.609527
                   3.268                      -39.447272
                   3.272                      -39.285967
                   3.276                      -39.125727
                    3.28                      -38.966674
                   3.284                      -38.808941
                   3.288                      -38.652668
                   3.292                      -38.498003
                   3.296                      -38.345105
                     3.3                      -38.194144
                   3.304                      -38.045297
                   3.308                      -37.898753
                   3.312                      -37.754712
                   3.316                      -37.613384
                    3.32                      -37.474992
                   3.324                      -37.339768
                   3.328                      -37.207959
                   3.332                      -37.079822
                   3.336                      -36.955627
                    3.34                      -36.835658
                   3.344                       -36.72021
                   3.348                      -36.609593
                   3.352                       -36.50413
                   3.356                      -36.404158
                    3.36                      -36.310028
                   3.364                      -36.222104
                   3.368                      -36.140767
                   3.372                       -36.06641
                   3.376                      -35.999441
                    3.38                       -35.94028
                   3.384                      -35.889366
                   3.388                      -35.847146
                   3.392                      -35.814084
                   3.396                      -35.790655
                     3.4                      -35.777345
                   3.404                      -35.774651
                   3.408                      -35.783081
                   3.412                      -35.803149
                   3.416                      -35.835377
                    3.42                      -35.880289
                   3.424                      -35.938414
                   3.428                       -36.01028
                   3.432                      -36.096411
                   3.436                      -36.197329
                    3.44                      -36.313544
                   3.444                      -36.445556
                   3.448                      -36.593849
                   3.452                      -36.758888
                   3.456                      -36.941112
                    3.46                      -37.140932
                   3.464                       -37.35872
                   3.468                      -37.594804
                   3.472                      -37.849456
                   3.476                      -38.122881
                    3.48                      -38.415199
                   3.484                      -38.726426
                   3.488                      -39.056447
                   3.492                      -39.404987
                   3.496                       -39.77157
                     3.5                      -40.155473
                   3.504                      -40.555672
                   3.508                      -40.970779
                   3.512                      -41.398972
                   3.516                      -41.837925
                    3.52                      -42.284736
                   3.524                      -42.735879
                   3.528                      -43.187173
                   3.532                      -43.633804
                   3.536                      -44.070414
                    3.54                      -44.491274
                   3.544                      -44.890548
                   3.548                      -45.262658
                   3.552                      -45.602691
                   3.556                      -45.906819
                    3.56                      -46.172641
                   3.564                      -46.399386
                   3.568                      -46.587937
                   3.572                      -46.740659
                   3.576                      -46.861081
                    3.58                        -46.9535
                   3.584                      -47.022573
                   3.588                      -47.072953
                   3.592                      -47.109019
                   3.596                       -47.13469
                     3.6                      -47.153333
                   3.604                       -47.16773
                   3.608                      -47.180105
                   3.612                      -47.192167
                   3.616                      -47.205178
                    3.62                      -47.220021
                   3.624                       -47.23727
                   3.628                      -47.257247
                   3.632                      -47.280082
                   3.636                      -47.305755
                    3.64                      -47.334135
                   3.644                      -47.365015
                   3.648                      -47.398134
                   3.652                        -47.4332
                   3.656                      -47.469903
                    3.66                      -47.507933
                   3.664                      -47.546986
                   3.668                       -47.58677
                   3.672                      -47.627015
                   3.676                      -47.667472
                    3.68                       -47.70792
                   3.684                      -47.748164
                   3.688                      -47.788038
                   3.692                      -47.827403
                   3.696                      -47.866151
                     3.7                      -47.904199
                   3.704                      -47.941491
                   3.708                      -47.977995
                   3.712                      -48.013703
                   3.716                      -48.048629
                    3.72                      -48.082807
                   3.724                      -48.116288
                   3.728                       -48.14914
                   3.732                      -48.181446
                   3.736                        -48.2133
                    3.74                      -48.244808
                   3.744                      -48.276085
                   3.748                      -48.307252
                   3.752                      -48.338439
                   3.756                      -48.369776
                    3.76                      -48.401399
                   3.764                      -48.433443
                   3.768                      -48.466046
                   3.772                      -48.499342
                   3.776                      -48.533465
                    3.78                      -48.568544
                   3.784                      -48.604708
                   3.788                      -48.642075
                   3.792                      -48.680764
                   3.796                      -48.720885
                     3.8                       -48.76254
                   3.804                      -48.805828
                   3.808                      -48.850836
                   3.812                      -48.897649
                   3.816                      -48.946339
                    3.82                      -48.996974
                   3.824                      -49.049613
                   3.828                      -49.104306
                   3.832                      -49.161097
                   3.836                      -49.220021
                    3.84                      -49.281108
                   3.844                      -49.344378
                   3.848                      -49.409846
                   3.852                      -49.477519
                   3.856                      -49.547401
                    3.86                      -49.619486
                   3.864                      -49.693766
                   3.868                      -49.770226
                   3.872                      -49.848848
                   3.876                      -49.929608
                    3.88                      -50.012481
                   3.884                      -50.097436
                   3.888                      -50.184442
                   3.892                      -50.273463
                   3.896                      -50.364464
                     3.9                      -50.457405
                   3.904                      -50.552247
                   3.908                      -50.648951
                   3.912                      -50.747477
                   3.916                      -50.847783
                    3.92                       -50.94983
                   3.924                      -51.053578
                   3.928                      -51.158989
                   3.932                      -51.266026
                   3.936                      -51.374652
                    3.94                      -51.484833
                   3.944                      -51.596537
                   3.948                      -51.709733
                   3.952                      -51.824392
                   3.956                       -51.94049
                    3.96                      -52.058003
                   3.964                       -52.17691
                   3.968                      -52.297194
                   3.972                       -52.41884
                   3.976                      -52.541835
                    3.98                      -52.666172
                   3.984                      -52.791846
                   3.988                      -52.918854
                   3.992                      -53.047197
                   3.996                      -53.176882
                       4                      -53.307916
                   4.004                      -53.440313
                   4.008                      -53.574088
                   4.012                      -53.709263
                   4.016                       -53.84586
                    4.02                       -53.98391
                   4.024                      -54.123443
                   4.028                      -54.264499
                   4.032                      -54.407118
                   4.036                      -54.551346
                    4.04                      -54.697236
                   4.044                      -54.844843
                   4.048                      -54.994228
                   4.052                      -55.145458
                   4.056                      -55.298607
                    4.06                      -55.453751
                   4.064                      -55.610975
                   4.068                      -55.770371
                   4.072                      -55.932035
                   4.076                      -56.096071
                    4.08                      -56.262592
                   4.084                      -56.431717
                   4.088                      -56.603573
                   4.092                      -56.778296
                   4.096                      -56.956032
                     4.1                      -57.136934
                   4.104                      -57.321168
                   4.108                      -57.508909
                   4.112                      -57.700341
                   4.116                      -57.895663
                    4.12                      -58.095085
                   4.124                      -58.298828
                   4.128                      -58.507129
                   4.132                      -58.720237
                   4.136                      -58.938414
                    4.14                      -59.161939
                   4.144                      -59.391103
                   4.148                      -59.626212
                   4.152                      -59.867585
                   4.156                      -60.115553
                    4.16                      -60.370458
                   4.164                      -60.632648
                   4.168                      -60.902475
                   4.172                      -61.180286
                   4.176                      -61.466416
                    4.18                      -61.761178
                   4.184                       -62.06484
                   4.188                      -62.377609
                   4.192                      -62.699596
                   4.196                      -63.030777
                     4.2                      -63.370937
                   4.204                        -63.7196
                   4.208                      -64.075931
                   4.212                       -64.43862
                   4.216                      -64.805726
                    4.22                      -65.174492
                   4.224                      -65.541129
                   4.228                      -65.900583
                   4.232                      -66.246315
                   4.236                      -66.570149
                    4.24                      -66.862272
                   4.244                      -67.111511
                   4.248                      -67.305969
                   4.252                      -67.434101
                   4.256                      -67.486104
                    4.26                      -67.455388
                   4.264                      -67.339695
                   4.268                      -67.141515
                   4.272                      -66.867637
                   4.276                         -66.528
                    4.28                      -66.134227
                   4.284                      -65.698234
                   4.288                      -65.231184
                   4.292                      -64.742855
                   4.296                      -64.241391
                     4.3                      -63.733303
                   4.304                      -63.223626
                   4.308                      -62.716143
                   4.312                      -62.213616
                   4.316                      -61.718004
                    4.32                      -61.230645
                   4.324                      -60.752409
                   4.328                      -60.283817
                   4.332                      -59.825135
                   4.336                      -59.376443
                    4.34                      -58.937695
                   4.344                      -58.508753
                   4.348                      -58.089423
                   4.352                      -57.679473
                   4.356                      -57.278656
                    4.36                      -56.886714
                   4.364                      -56.503393
                   4.368                      -56.128447
                   4.372                      -55.761644
                   4.376                      -55.402767
                    4.38                      -55.051615
                   4.384                      -54.708008
                   4.388                      -54.371784
                   4.392                      -54.042799
                   4.396                      -53.720928
                     4.4                      -53.406064
                   4.404                      -53.098115
                   4.408                      -52.797004
                   4.412                      -52.502665
                   4.416                      -52.215046
                    4.42                      -51.934099
                   4.424                      -51.659784
                   4.428                      -51.392063
                   4.432                      -51.130895
                   4.436                      -50.876237
                    4.44                      -50.628039
                   4.444                      -50.386238
                   4.448                      -50.150756
                   4.452                      -49.921498
                   4.456                      -49.698348
                    4.46                      -49.481163
                   4.464                      -49.269779
                   4.468                         -49.064
                   4.472                      -48.863605
                   4.476                      -48.668347
                    4.48                      -48.477954
                   4.484                      -48.292136
                   4.488                      -48.110586
                   4.492                      -47.932989
                   4.496                      -47.759032
                     4.5                      -47.588407
                   4.504                      -47.420824
                   4.508                      -47.256019
                   4.512                      -47.093762
                   4.516                      -46.933864
                    4.52                      -46.776186
                   4.524                      -46.620638
                   4.528                      -46.467185
                   4.532                      -46.315845
                   4.536                       -46.16669
                    4.54                      -46.019837
                   4.544                      -45.875442
                   4.548                        -45.7337
                   4.552                      -45.594828
                   4.556                      -45.459061
                    4.56                      -45.326643
                   4.564                      -45.197815
                   4.568                      -45.072815
                   4.572                      -44.951862
                   4.576                      -44.835156
                    4.58                      -44.722873
                   4.584                      -44.615157
                   4.588                       -44.51212
                   4.592                       -44.41384
                   4.596                      -44.320361
                     4.6                      -44.231687
                   4.604                      -44.147788
                   4.608                      -44.068598
                   4.612                      -43.994012
                   4.616                      -43.923892
                    4.62                      -43.858062
                   4.624                      -43.796314
                   4.628                      -43.738401
                   4.632                      -43.684044
                   4.636                      -43.632925
                    4.64                      -43.584692
                   4.644                      -43.538952
                   4.648                      -43.495276
                   4.652                      -43.453192
                   4.656                      -43.412188
                    4.66                      -43.371707
                   4.664                      -43.331148
                   4.668                      -43.289866
                   4.672                      -43.247169
                   4.676                      -43.202324
                    4.68                      -43.154557
                   4.684                      -43.103058
                   4.688                      -43.046988
                   4.692                      -42.985491
                   4.696                      -42.917699
                     4.7                      -42.842756
                   4.704                      -42.759829
                   4.708                       -42.66813
                   4.712                      -42.566938
                   4.716                      -42.455625
                    4.72                      -42.333672
                   4.724                        -42.2007
                   4.728                      -42.056482
                   4.732                      -41.900961
                   4.736                      -41.734265
                    4.74                      -41.556705
                   4.744                      -41.368778
                   4.748                      -41.171157
                   4.752                      -40.964678
                   4.756                      -40.750321
                    4.76                      -40.529187
                   4.764                      -40.302472
                   4.768                      -40.071441
                   4.772                      -39.837398
                   4.776                      -39.601663
                    4.78                      -39.365549
                   4.784                      -39.130336
                   4.788                      -38.897259
                   4.792                      -38.667487
                   4.796                      -38.442116
                     4.8                      -38.222159
                   4.804                       -38.00854
                   4.808                      -37.802089
                   4.812                      -37.603545
                   4.816                      -37.413556
                    4.82                      -37.232677
                   4.824                       -37.06138
                   4.828                      -36.900053
                   4.832                      -36.749011
                   4.836                      -36.608494
                    4.84                       -36.47868
                   4.844                      -36.359687
                   4.848                      -36.251576
                   4.852                      -36.154363
                   4.856                      -36.068017
                    4.86                      -35.992471
                   4.864                      -35.927619
                   4.868                      -35.873326
                   4.872                      -35.829426
                   4.876                      -35.795729
                    4.88                       -35.77202
                   4.884                      -35.758064
                   4.888                      -35.753607
                   4.892                      -35.758375
                   4.896                      -35.772078
                     4.9                      -35.794413
                   4.904                      -35.825059
                   4.908                      -35.863685
                   4.912                      -35.909948
                   4.916                      -35.963492
                    4.92                      -36.023955
                   4.924                      -36.090962
                   4.928                      -36.164134
                   4.932                      -36.243086
                   4.936                      -36.327426
                    4.94                       -36.41676
                   4.944                       -36.51069
                   4.948                      -36.608818
                   4.952                      -36.710746
                   4.956                      -36.816077
                    4.96                      -36.924416
                   4.964                      -37.035372
                   4.968                       -37.14856
                   4.972                      -37.263597
                   4.976                      -37.380112
                    4.98                      -37.497738
                   4.984                       -37.61612
                   4.988                      -37.734911
                   4.992                      -37.853777
                   4.996                      -37.972393
                       5                      -38.090451
                   5.004                      -38.207654
                   5.008                      -38.323721
                   5.012                      -38.438386
                   5.016                      -38.551399
                    5.02                      -38.662529
                   5.024                      -38.771559
                   5.028                      -38.878294
                   5.032                      -38.982555
                   5.036                      -39.084183
                    5.04                      -39.183038
                   5.044                         -39.279
                   5.048                      -39.371967
                   5.052                      -39.461856
                   5.056                      -39.548606
                    5.06                       -39.63217
                   5.064                      -39.712522
                   5.068                      -39.789652
                   5.072                      -39.863567
                   5.076                      -39.934289
                    5.08                      -40.001856
                   5.084                      -40.066317
                   5.088                      -40.127735
                   5.092                      -40.186186
                   5.096                      -40.241753
                     5.1                       -40.29453
                   5.104                      -40.344617
                   5.108                      -40.392122
                   5.112                      -40.437159
                   5.116                      -40.479843
                    5.12                      -40.520296
                   5.124                       -40.55864
                   5.128                      -40.594999
                   5.132                      -40.629498
                   5.136                      -40.662259
                    5.14                      -40.693407
                   5.144                      -40.723063
                   5.148                      -40.751346
                   5.152                      -40.778372
                   5.156                      -40.804254
                    5.16                      -40.829104
                   5.164                      -40.853028
                   5.168                      -40.876128
                   5.172                      -40.898502
                   5.176                      -40.920247
                    5.18                      -40.941452
                   5.184                      -40.962203
                   5.188                      -40.982583
                   5.192                       -41.00267
                   5.196                      -41.022539
                     5.2                      -41.042259
                   5.204                      -41.061897
                   5.208                      -41.081516
                   5.212                      -41.101176
                   5.216                      -41.120931
                    5.22                      -41.140836
                   5.224                      -41.160939
                   5.228                      -41.181287
                   5.232                      -41.201925
                   5.236                      -41.222892
                    5.24                      -41.244229
                   5.244                      -41.265972
                   5.248                      -41.288155
                   5.252                       -41.31081
                   5.256                      -41.333967
                    5.26                      -41.357656
                   5.264                      -41.381901
                   5.268                       -41.40673
                   5.272                      -41.432165
                   5.276                      -41.458228
                    5.28                      -41.484941
                   5.284                      -41.512322
                   5.288                       -41.54039
                   5.292                      -41.569163
                   5.296                      -41.598656
                     5.3                      -41.628884
                   5.304                      -41.659861
                   5.308                        -41.6916
                   5.312                      -41.724114
                   5.316                      -41.757412
                    5.32                      -41.791506
                   5.324                      -41.826405
                   5.328                      -41.862116
                   5.332                      -41.898648
                   5.336                      -41.936006
                    5.34                      -41.974197
                   5.344                      -42.013225
                   5.348                      -42.053094
                   5.352                      -42.093807
                   5.356                      -42.135366
                    5.36                      -42.177772
                   5.364                      -42.221025
                   5.368                      -42.265124
                   5.372                      -42.310068
                   5.376                      -42.355854
                    5.38                      -42.402479
                   5.384                      -42.449937
                   5.388                      -42.498223
                   5.392                      -42.547331
                   5.396                      -42.597253
                     5.4                       -42.64798
                   5.404                      -42.699504
                   5.408                      -42.751813
                   5.412                      -42.804897
                   5.416                      -42.858743
                    5.42                      -42.913337
                   5.424                      -42.968666
                   5.428                      -43.024714
                   5.432                      -43.081466
                   5.436                      -43.138904
                    5.44                      -43.197012
                   5.444                       -43.25577
                   5.448                      -43.315159
                   5.452                      -43.375159
                   5.456                      -43.435751
                    5.46                      -43.496911
                   5.464                      -43.558619
                   5.468                      -43.620852
                   5.472                      -43.683586
                   5.476                      -43.746799
                    5.48                      -43.810465
                   5.484                       -43.87456
                   5.488                       -43.93906
                   5.492                      -44.003939
                   5.496                      -44.069172
                     5.5                      -44.134733
                   5.504                      -44.200596
                   5.508                      -44.266735
                   5.512                      -44.333123
                   5.516                      -44.399735
                    5.52                      -44.466544
                   5.524                      -44.533524
                   5.528                      -44.600648
                   5.532                      -44.667892
                   5.536                      -44.735228
                    5.54                      -44.802632
                   5.544                      -44.870078
                   5.548                       -44.93754
                   5.552                      -45.004994
                   5.556                      -45.072416
                    5.56                      -45.139781
                   5.564                      -45.207065
                   5.568                      -45.274247
                   5.572                      -45.341302
                   5.576                      -45.408208
                    5.58                      -45.474944
                   5.584                      -45.541489
                   5.588                      -45.607822
                   5.592                      -45.673923
                   5.596                      -45.739772
                     5.6                      -45.805352
                   5.604                      -45.870642
                   5.608                      -45.935627
                   5.612                       -46.00029
                   5.616                      -46.064613
                    5.62                      -46.128582
                   5.624                      -46.192182
                   5.628                      -46.255399
                   5.632                      -46.318219
                   5.636                      -46.380629
                    5.64                      -46.442618
                   5.644                      -46.504175
                   5.648                      -46.565288
                   5.652                      -46.625947
                   5.656                      -46.686144
                    5.66                       -46.74587
                   5.664                      -46.805117
                   5.668                      -46.863878
                   5.672                      -46.922145
                   5.676                      -46.979914
                    5.68                      -47.037179
                   5.684                      -47.093936
                   5.688                       -47.15018
                   5.692                      -47.205907
                   5.696                      -47.261116
                     5.7                      -47.315805
                   5.704                       -47.36997
                   5.708                      -47.423612
                   5.712                      -47.476729
                   5.716                      -47.529322
                    5.72                      -47.581392
                   5.724                      -47.632939
                   5.728                      -47.683964
                   5.732                      -47.734471
                   5.736                       -47.78446
                    5.74                      -47.833936
                   5.744                      -47.882901
                   5.748                      -47.931359
                   5.752                      -47.979313
                   5.756                      -48.026769
                    5.76                      -48.073732
                   5.764                      -48.120205
                   5.768                      -48.166195
                   5.772                      -48.211707
                   5.776                      -48.256748
                    5.78                      -48.301323
                   5.784                      -48.345439
                   5.788                      -48.389103
                   5.792                      -48.432322
                   5.796                      -48.475102
                     5.8                      -48.517451
                   5.804                      -48.559378
                   5.808                      -48.600888
                   5.812                       -48.64199
                   5.816                      -48.682692
                    5.82                      -48.723003
                   5.824                      -48.762929
                   5.828                      -48.802479
                   5.832                      -48.841662
                   5.836                      -48.880486
                    5.84                      -48.918959
                   5.844                      -48.957089
                   5.848                      -48.994885
                   5.852                      -49.032356
                   5.856                      -49.069509
                    5.86                      -49.106353
                   5.864                      -49.142897
                   5.868                      -49.179148
                   5.872                      -49.215115
                   5.876                      -49.250806
                    5.88                       -49.28623
                   5.884                      -49.321394
                   5.888                      -49.356306
                   5.892                      -49.390974
                   5.896                      -49.425406
                     5.9                       -49.45961
                   5.904                      -49.493593
                   5.908                      -49.527363
                   5.912                      -49.560927
                   5.916                      -49.594292
                    5.92                      -49.627464
                   5.924                      -49.660452
                   5.928                      -49.693262
                   5.932                        -49.7259
                   5.936                      -49.758374
                    5.94                      -49.790688
                   5.944                       -49.82285
                   5.948                      -49.854864
                   5.952                      -49.886739
                   5.956                      -49.918477
                    5.96                      -49.950086
                   5.964                      -49.981571
                   5.968                      -50.012936
                   5.972                      -50.044187
                   5.976                      -50.075328
                    5.98                      -50.106364
                   5.984                        -50.1373
                   5.988                      -50.168139
                   5.992                      -50.198886
                   5.996                      -50.229544
                       6                      -50.260118
                   6.004                      -50.290611
                   6.008                      -50.321026
                   6.012                      -50.351367
                   6.016                      -50.381636
                    6.02                      -50.411836
                   6.024                      -50.441971
                   6.028                      -50.472043
                   6.032                      -50.502054
                   6.036                      -50.532006
                    6.04                      -50.561901
                   6.044                      -50.591742
                   6.048                      -50.621531
                   6.052                      -50.651268
                   6.056                      -50.680955
                    6.06                      -50.710594
                   6.064                      -50.740187
                   6.068                      -50.769733
                   6.072                      -50.799234
                   6.076                      -50.828691
                    6.08                      -50.858105
                   6.084                      -50.887476
                   6.088                      -50.916805
                   6.092                      -50.946092
                   6.096                      -50.975337
                     6.1                      -51.004541
                   6.104                      -51.033704
                   6.108                      -51.062825
                   6.112                      -51.091905
                   6.116                      -51.120944
                    6.12                      -51.149941
                   6.124                      -51.178895
                   6.128                      -51.207807
                   6.132                      -51.236676
                   6.136                      -51.265502
                    6.14                      -51.294284
                   6.144                      -51.323021
                   6.148                      -51.351712
                   6.152                      -51.380358
                   6.156                      -51.408956
                    6.16                      -51.437507
                   6.164                       -51.46601
                   6.168                      -51.494463
                   6.172                      -51.522866
                   6.176                      -51.551217
                    6.18                      -51.579517
                   6.184                      -51.607763
                   6.188                      -51.635955
                   6.192                      -51.664093
                   6.196                      -51.692174
                     6.2                      -51.720199
                   6.204                      -51.748165
                   6.208                      -51.776073
                   6.212                      -51.803922
                   6.216                      -51.831709
                    6.22                      -51.859435
                   6.224                      -51.887099
                   6.228                        -51.9147
                   6.232                      -51.942236
                   6.236                      -51.969708
                    6.24                      -51.997114
                   6.244                      -52.024454
                   6.248                      -52.051728
                   6.252                      -52.078934
                   6.256                      -52.106072
                    6.26                      -52.133141
                   6.264                      -52.160142
                   6.268                      -52.187074
                   6.272                      -52.213936
                   6.276                      -52.240729
                    6.28                      -52.267451
                   6.284                      -52.294104
                   6.288                      -52.320687
                   6.292                        -52.3472
                   6.296                      -52.373643
                     6.3                      -52.400017
                   6.304                      -52.426322
                   6.308                      -52.452558
                   6.312                      -52.478726
                   6.316                      -52.504826
                    6.32                       -52.53086
                   6.324                      -52.556827
                   6.328                       -52.58273
                   6.332                      -52.608569
                   6.336                      -52.634345
                    6.34                      -52.660059
                   6.344                      -52.685714
                   6.348                       -52.71131
                   6.352                      -52.736848
                   6.356                      -52.762332
                    6.36                      -52.787762
                   6.364                      -52.813141
                   6.368                      -52.838471
                   6.372                      -52.863754
                   6.376                      -52.888993
                    6.38                      -52.914189
                   6.384                      -52.939347
                   6.388                      -52.964468
                   6.392                      -52.989556
                   6.396                      -53.014614
                     6.4                      -53.039645
                   6.404                      -53.064653
                   6.408                      -53.089641
                   6.412                      -53.114613
                   6.416                      -53.139574
                    6.42                      -53.164526
                   6.424                      -53.189474
                   6.428                      -53.214424
                   6.432                      -53.239379
                   6.436                      -53.264344
                    6.44                      -53.289324
                   6.444                      -53.314324
                   6.448                       -53.33935
                   6.452                      -53.364407
                   6.456                        -53.3895
                    6.46                      -53.414636
                   6.464                       -53.43982
                   6.468                      -53.465059
                   6.472                      -53.490359
                   6.476                      -53.515726
                    6.48                      -53.541167
                   6.484                       -53.56669
                   6.488                        -53.5923
                   6.492                      -53.618006
                   6.496                      -53.643814
                     6.5                      -53.669733
