# Supplementary material for: Synthesis and characterization of cerium doped NiZn nano ferrites as substrate material for multi band MIMO antenna
Source: PLoS One. 2024 Jul 16;19(7):e0305060. doi: 10.1371/journal.pone.0305060 (PMC11251584; doi:10.1371/journal.pone.0305060)
Supplement: S1 File — (ZIP) [file pone.0305060.s001.zip › supplementary information files/S-parameters/S33.txt]

        Frequency / GHz                S3,3/abs,dB
----------------------------------------------------------------------
                     2.5                       -0.345436
                   2.504                     -0.34569572
                   2.508                     -0.34596907
                   2.512                     -0.34625622
                   2.516                     -0.34655733
                    2.52                     -0.34687258
                   2.524                     -0.34720213
                   2.528                     -0.34754618
                   2.532                      -0.3479049
                   2.536                     -0.34827849
                    2.54                     -0.34866714
                   2.544                     -0.34907104
                   2.548                     -0.34949041
                   2.552                     -0.34992544
                   2.556                     -0.35037636
                    2.56                     -0.35084337
                   2.564                      -0.3513267
                   2.568                     -0.35182658
                   2.572                     -0.35234324
                   2.576                     -0.35287692
                    2.58                     -0.35342786
                   2.584                      -0.3539963
                   2.588                     -0.35458249
                   2.592                     -0.35518671
                   2.596                     -0.35580919
                     2.6                     -0.35645023
                   2.604                     -0.35711008
                   2.608                     -0.35778903
                   2.612                     -0.35848735
                   2.616                     -0.35920535
                    2.62                     -0.35994331
                   2.624                     -0.36070154
                   2.628                     -0.36148035
                   2.632                     -0.36228004
                   2.636                     -0.36310093
                    2.64                     -0.36394335
                   2.644                     -0.36480764
                   2.648                     -0.36569412
                   2.652                     -0.36660314
                   2.656                     -0.36753505
                    2.66                      -0.3684902
                   2.664                     -0.36946897
                   2.668                     -0.37047172
                   2.672                     -0.37149882
                   2.676                     -0.37255066
                    2.68                     -0.37362763
                   2.684                     -0.37473013
                   2.688                     -0.37585857
                   2.692                     -0.37701335
                   2.696                      -0.3781949
                     2.7                     -0.37940365
                   2.704                     -0.38064003
                   2.708                     -0.38190449
                   2.712                     -0.38319748
                   2.716                     -0.38451947
                    2.72                     -0.38587092
                   2.724                     -0.38725232
                   2.728                     -0.38866416
                   2.732                     -0.39010693
                   2.736                     -0.39158115
                    2.74                     -0.39308733
                   2.744                     -0.39462601
                   2.748                     -0.39619771
                   2.752                     -0.39780301
                   2.756                     -0.39944245
                    2.76                     -0.40111662
                   2.764                     -0.40282609
                   2.768                     -0.40457148
                   2.772                     -0.40635338
                   2.776                     -0.40817243
                    2.78                     -0.41002927
                   2.784                     -0.41192454
                   2.788                     -0.41385892
                   2.792                     -0.41583308
                   2.796                     -0.41784773
                     2.8                     -0.41990359
                   2.804                     -0.42200138
                   2.808                     -0.42414185
                   2.812                     -0.42632577
                   2.816                     -0.42855392
                    2.82                     -0.43082712
                   2.824                     -0.43314619
                   2.828                     -0.43551197
                   2.832                     -0.43792534
                   2.836                     -0.44038719
                    2.84                     -0.44289842
                   2.844                     -0.44545999
                   2.848                     -0.44807286
                   2.852                     -0.45073801
                   2.856                     -0.45345648
                    2.86                     -0.45622931
                   2.864                     -0.45905758
                   2.868                      -0.4619424
                   2.872                     -0.46488492
                   2.876                     -0.46788631
                    2.88                     -0.47094779
                   2.884                      -0.4740706
                   2.888                     -0.47725605
                   2.892                     -0.48050546
                   2.896                      -0.4838202
                     2.9                     -0.48720169
                   2.904                      -0.4906514
                   2.908                     -0.49417084
                   2.912                     -0.49776156
                   2.916                     -0.50142519
                    2.92                      -0.5051634
                   2.924                      -0.5089779
                   2.928                     -0.51287051
                   2.932                     -0.51684305
                   2.936                     -0.52089746
                    2.94                     -0.52503571
                   2.944                     -0.52925987
                   2.948                     -0.53357207
                   2.952                     -0.53797453
                   2.956                     -0.54246953
                    2.96                     -0.54705947
                   2.964                     -0.55174681
                   2.968                     -0.55653412
                   2.972                     -0.56142407
                   2.976                     -0.56641944
                    2.98                     -0.57152309
                   2.984                     -0.57673803
                   2.988                     -0.58206737
                   2.992                     -0.58751434
                   2.996                     -0.59308233
                       3                     -0.59877483
                   3.004                     -0.60459549
                   3.008                     -0.61054812
                   3.012                     -0.61663668
                   3.016                      -0.6228653
                    3.02                     -0.62923828
                   3.024                     -0.63576009
                   3.028                     -0.64243541
                   3.032                     -0.64926913
                   3.036                     -0.65626631
                    3.04                     -0.66343227
                   3.044                     -0.67077254
                   3.048                      -0.6782929
                   3.052                     -0.68599938
                   3.056                     -0.69389828
                    3.06                     -0.70199619
                   3.064                     -0.71029997
                   3.068                     -0.71881681
                   3.072                     -0.72755421
                   3.076                     -0.73652003
                    3.08                     -0.74572245
                   3.084                     -0.75517006
                   3.088                     -0.76487182
                   3.092                     -0.77483713
                   3.096                     -0.78507578
                     3.1                     -0.79559805
                   3.104                     -0.80641469
                   3.108                     -0.81753695
                   3.112                     -0.82897659
                   3.116                     -0.84074595
                    3.12                     -0.85285792
                   3.124                     -0.86532603
                   3.128                     -0.87816444
                   3.132                     -0.89138796
                   3.136                     -0.90501214
                    3.14                     -0.91905325
                   3.144                     -0.93352833
                   3.148                     -0.94845527
                   3.152                     -0.96385279
                   3.156                     -0.97974052
                    3.16                     -0.99613902
                   3.164                      -1.0130699
                   3.168                      -1.0305557
                   3.172                      -1.0486202
                   3.176                      -1.0672882
                    3.18                      -1.0865858
                   3.184                      -1.1065402
                   3.188                      -1.1271802
                   3.192                      -1.1485358
                   3.196                      -1.1706385
                     3.2                      -1.1935212
                   3.204                      -1.2172187
                   3.208                      -1.2417672
                   3.212                      -1.2672048
                   3.216                      -1.2935714
                    3.22                      -1.3209088
                   3.224                      -1.3492608
                   3.228                      -1.3786735
                   3.232                      -1.4091949
                   3.236                      -1.4408756
                    3.24                      -1.4737684
                   3.244                      -1.5079287
                   3.248                      -1.5434145
                   3.252                      -1.5802865
                   3.256                      -1.6186083
                    3.26                      -1.6584465
                   3.264                      -1.6998707
                   3.268                      -1.7429539
                   3.272                      -1.7877722
                   3.276                      -1.8344052
                    3.28                      -1.8829365
                   3.284                      -1.9334529
                   3.288                      -1.9860454
                   3.292                      -2.0408091
                   3.296                       -2.097843
                     3.3                      -2.1572508
                   3.304                      -2.2191404
                   3.308                      -2.2836244
                   3.312                      -2.3508204
                   3.316                      -2.4208509
                    3.32                      -2.4938434
                   3.324                      -2.5699311
                   3.328                      -2.6492527
                   3.332                      -2.7319525
                   3.336                      -2.8181812
                    3.34                      -2.9080956
                   3.344                      -3.0018592
                   3.348                      -3.0996424
                   3.352                      -3.2016233
                   3.356                      -3.3079874
                    3.36                      -3.4189287
                   3.364                      -3.5346501
                   3.368                       -3.655364
                   3.372                      -3.7812931
                   3.376                      -3.9126714
                    3.38                      -4.0497452
                   3.384                      -4.1927744
                   3.388                      -4.3420338
                   3.392                      -4.4978147
                   3.396                      -4.6604273
                     3.4                      -4.8302025
                   3.404                      -5.0074949
                   3.408                      -5.1926855
                   3.412                      -5.3861859
                   3.416                      -5.5884417
                    3.42                      -5.7999383
                   3.424                      -6.0212059
                   3.428                      -6.2528265
                   3.432                      -6.4954416
                   3.436                      -6.7497614
                    3.44                      -7.0165755
                   3.444                      -7.2967659
                   3.448                       -7.591322
                   3.452                      -7.9013588
                   3.456                      -8.2281387
                    3.46                      -8.5730986
                   3.464                       -8.937882
                   3.468                      -9.3243797
                   3.472                      -9.7347805
                   3.476                      -10.171635
                    3.48                       -10.63794
                   3.484                      -11.137241
                   3.488                      -11.673782
                   3.492                      -12.252689
                   3.496                      -12.880239
                     3.5                      -13.564226
                   3.504                      -14.314491
                   3.508                      -15.143706
                   3.512                      -16.068567
                   3.516                      -17.111686
                    3.52                      -18.304705
                   3.524                        -19.6937
                   3.528                      -21.349074
                   3.532                      -23.384595
                   3.536                      -25.993831
                    3.54                       -29.48778
                   3.544                      -33.726011
                   3.548                      -33.799734
                   3.552                      -29.564007
                   3.556                      -26.040095
                    3.56                      -23.408584
                   3.564                      -21.356787
                   3.568                      -19.688998
                   3.572                      -18.290325
                   3.576                      -17.089798
                    3.58                      -16.041049
                   3.584                      -15.112286
                   3.588                       -14.28082
                   3.592                      -13.529908
                   3.596                      -12.846849
                     3.6                      -12.221776
                   3.604                      -11.646866
                   3.608                      -11.115805
                   3.612                      -10.623419
                   3.616                      -10.165412
                    3.62                      -9.7381701
                   3.624                       -9.338621
                   3.628                      -8.9641294
                   3.632                      -8.6124137
                   3.636                      -8.2814836
                    3.64                      -7.9695909
                   3.644                      -7.6751902
                   3.648                      -7.3969079
                   3.652                      -7.1335166
                   3.656                      -6.8839148
                    3.66                      -6.6471099
                   3.664                       -6.422204
                   3.668                      -6.2083822
                   3.672                      -6.0049028
                   3.676                      -5.8110888
                    3.68                      -5.6263205
                   3.684                        -5.45003
                   3.688                       -5.281695
                   3.692                      -5.1208349
                   3.696                      -4.9670063
                     3.7                      -4.8197997
                   3.704                      -4.6788361
                   3.708                      -4.5437644
                   3.712                       -4.414259
                   3.716                      -4.2900173
                    3.72                      -4.1707581
                   3.724                      -4.0562195
                   3.728                      -3.9461573
                   3.732                      -3.8403438
                   3.736                      -3.7385664
                    3.74                      -3.6406261
                   3.744                      -3.5463368
                   3.748                      -3.4555243
                   3.752                      -3.3680251
                   3.756                      -3.2836859
                    3.76                      -3.2023626
                   3.764                      -3.1239198
                   3.768                      -3.0482299
                   3.772                       -2.975173
                   3.776                      -2.9046359
                    3.78                      -2.8365117
                   3.784                      -2.7706997
                   3.788                      -2.7071046
                   3.792                      -2.6456361
                   3.796                      -2.5862089
                     3.8                      -2.5287421
                   3.804                      -2.4731591
                   3.808                      -2.4193869
                   3.812                      -2.3673564
                   3.816                       -2.317002
                    3.82                      -2.2682609
                   3.824                      -2.2210737
                   3.828                      -2.1753836
                   3.832                      -2.1311365
                   3.836                      -2.0882808
                    3.84                      -2.0467672
                   3.844                      -2.0065486
                   3.848                        -1.96758
                   3.852                      -1.9298183
                   3.856                      -1.8932224
                    3.86                      -1.8577527
                   3.864                      -1.8233714
                   3.868                      -1.7900424
                   3.872                      -1.7577307
                   3.876                      -1.7264031
                    3.88                      -1.6960275
                   3.884                      -1.6665732
                   3.888                      -1.6380106
                   3.892                      -1.6103113
                   3.896                      -1.5834481
                     3.9                      -1.5573946
                   3.904                      -1.5321256
                   3.908                      -1.5076168
                   3.912                      -1.4838448
                   3.916                      -1.4607872
                    3.92                      -1.4384221
                   3.924                      -1.4167288
                   3.928                      -1.3956871
                   3.932                      -1.3752778
                   3.936                       -1.355482
                    3.94                      -1.3362819
                   3.944                        -1.31766
                   3.948                      -1.2995998
                   3.952                      -1.2820852
                   3.956                      -1.2651005
                    3.96                      -1.2486309
                   3.964                      -1.2326621
                   3.968                        -1.21718
                   3.972                      -1.2021713
                   3.976                      -1.1876232
                    3.98                      -1.1735232
                   3.984                      -1.1598594
                   3.988                      -1.1466201
                   3.992                      -1.1337944
                   3.996                      -1.1213714
                       4                      -1.1093409
                   4.004                      -1.0976929
                   4.008                      -1.0864179
                   4.012                      -1.0755067
                   4.016                      -1.0649503
                    4.02                      -1.0547402
                   4.024                      -1.0448682
                   4.028                      -1.0353263
                   4.032                       -1.026107
                   4.036                      -1.0172028
                    4.04                      -1.0086068
                   4.044                       -1.000312
                   4.048                     -0.99231201
                   4.052                     -0.98460044
                   4.056                     -0.97717124
                    4.06                     -0.97001857
                   4.064                     -0.96313682
                   4.068                     -0.95652056
                   4.072                     -0.95016459
                   4.076                      -0.9440639
                    4.08                     -0.93821365
                   4.084                     -0.93260921
                   4.088                     -0.92724609
                   4.092                     -0.92211998
                   4.096                     -0.91722673
                     4.1                     -0.91256233
                   4.104                     -0.90812293
                   4.108                     -0.90390478
                   4.112                     -0.89990432
                   4.116                     -0.89611805
                    4.12                     -0.89254264
                   4.124                     -0.88917485
                   4.128                     -0.88601155
                   4.132                     -0.88304972
                   4.136                     -0.88028642
                    4.14                     -0.87771881
                   4.144                     -0.87534416
                   4.148                     -0.87315979
                   4.152                     -0.87116312
                   4.156                     -0.86935163
                    4.16                     -0.86772289
                   4.164                     -0.86627453
                   4.168                     -0.86500423
                   4.172                     -0.86390977
                   4.176                     -0.86298894
                    4.18                     -0.86223964
                   4.184                     -0.86165978
                   4.188                     -0.86124735
                   4.192                     -0.86100039
                   4.196                     -0.86091699
                     4.2                     -0.86099527
                   4.204                     -0.86123344
                   4.208                     -0.86162972
                   4.212                     -0.86218241
                   4.216                     -0.86288984
                    4.22                     -0.86375041
                   4.224                     -0.86476255
                   4.228                     -0.86592476
                   4.232                      -0.8672356
                   4.236                     -0.86869366
                    4.24                     -0.87029762
                   4.244                     -0.87204621
                   4.248                     -0.87393822
                   4.252                     -0.87597251
                   4.256                     -0.87814801
                    4.26                     -0.88046373
                   4.264                     -0.88291875
                   4.268                     -0.88551224
                   4.272                     -0.88824345
                   4.276                     -0.89111173
                    4.28                     -0.89411651
                   4.284                     -0.89725732
                   4.288                     -0.90053382
                   4.292                     -0.90394574
                   4.296                     -0.90749296
                     4.3                     -0.91117546
                   4.304                     -0.91499334
                   4.308                     -0.91894686
                   4.312                     -0.92303638
                   4.316                     -0.92726243
                    4.32                     -0.93162568
                   4.324                     -0.93612694
                   4.328                      -0.9407672
                   4.332                      -0.9455476
                   4.336                     -0.95046947
                    4.34                     -0.95553431
                   4.344                      -0.9607438
                   4.348                     -0.96609983
                   4.352                     -0.97160446
                   4.356                     -0.97725999
                    4.36                      -0.9830689
                   4.364                     -0.98903393
                   4.368                     -0.99515802
                   4.372                      -1.0014443
                   4.376                      -1.0078963
                    4.38                      -1.0145177
                   4.384                      -1.0213123
                   4.388                      -1.0282844
                   4.392                      -1.0354386
                   4.396                      -1.0427794
                     4.4                      -1.0503122
                   4.404                      -1.0580421
                   4.408                      -1.0659751
                   4.412                      -1.0741169
                   4.416                      -1.0824742
                    4.42                      -1.0910535
                   4.424                      -1.0998621
                   4.428                      -1.1089074
                   4.432                      -1.1181972
                   4.436                        -1.12774
                    4.44                      -1.1375443
                   4.444                      -1.1476195
                   4.448                      -1.1579752
                   4.452                      -1.1686214
                   4.456                      -1.1795688
                    4.46                      -1.1908286
                   4.464                      -1.2024125
                   4.468                      -1.2143328
                   4.472                      -1.2266024
                   4.476                      -1.2392347
                    4.48                      -1.2522439
                   4.484                      -1.2656449
                   4.488                      -1.2794533
                   4.492                      -1.2936852
                   4.496                      -1.3083579
                     4.5                      -1.3234892
                   4.504                       -1.339098
                   4.508                      -1.3552038
                   4.512                      -1.3718273
                   4.516                      -1.3889902
                    4.52                       -1.406715
                   4.524                      -1.4250256
                   4.528                      -1.4439468
                   4.532                      -1.4635047
                   4.536                      -1.4837267
                    4.54                      -1.5046414
                   4.544                      -1.5262791
                   4.548                      -1.5486711
                   4.552                      -1.5718507
                   4.556                      -1.5958525
                    4.56                      -1.6207129
                   4.564                      -1.6464702
                   4.568                      -1.6731643
                   4.572                      -1.7008374
                   4.576                      -1.7295334
                    4.58                      -1.7592988
                   4.584                      -1.7901819
                   4.588                      -1.8222339
                   4.592                       -1.855508
                   4.596                      -1.8900604
                     4.6                      -1.9259499
                   4.604                      -1.9632382
                   4.608                      -2.0019901
                   4.612                      -2.0422736
                   4.616                      -2.0841599
                    4.62                      -2.1277239
                   4.624                       -2.173044
                   4.628                      -2.2202026
                   4.632                      -2.2692861
                   4.636                      -2.3203849
                    4.64                      -2.3735943
                   4.644                      -2.4290139
                   4.648                      -2.4867484
                   4.652                      -2.5469074
                   4.656                      -2.6096061
                    4.66                      -2.6749653
                   4.664                      -2.7431119
                   4.668                      -2.8141788
                   4.672                      -2.8883057
                   4.676                      -2.9656393
                    4.68                      -3.0463337
                   4.684                      -3.1305505
                   4.688                        -3.21846
                   4.692                      -3.3102409
                   4.696                      -3.4060813
                     4.7                      -3.5061792
                   4.704                      -3.6107431
                   4.708                      -3.7199927
                   4.712                      -3.8341597
                   4.716                      -3.9534887
                    4.72                      -4.0782381
                   4.724                      -4.2086808
                   4.728                       -4.345106
                   4.732                      -4.4878196
                   4.736                      -4.6371462
                    4.74                      -4.7934303
                   4.744                      -4.9570378
                   4.748                       -5.128358
                   4.752                      -5.3078052
                   4.756                      -5.4958214
                    4.76                      -5.6928778
                   4.764                      -5.8994779
                   4.768                        -6.11616
                   4.772                         -6.3435
                   4.776                      -6.5821147
                    4.78                      -6.8326647
                   4.784                      -7.0958582
                   4.788                       -7.372454
                   4.792                      -7.6632646
                   4.796                      -7.9691593
                     4.8                      -8.2910656
                   4.804                      -8.6299697
                   4.808                      -8.9869143
                   4.812                      -9.3629921
                   4.816                      -9.7593332
                    4.82                      -10.177083
                   4.824                      -10.617361
                   4.828                      -11.081206
                   4.832                       -11.56947
                   4.836                      -12.082674
                    4.84                      -12.620771
                   4.844                      -13.182799
                   4.848                      -13.766358
                   4.852                      -14.366861
                   4.856                      -14.976507
                    4.86                       -15.58297
                   4.864                      -16.167978
                   4.868                      -16.706281
                   4.872                      -17.165986
                   4.876                       -17.51163
                    4.88                      -17.710776
                   4.884                      -17.742777
                   4.888                      -17.605643
                   4.892                      -17.316734
                   4.896                      -16.906817
                     4.9                      -16.411288
                   4.904                      -15.862961
                   4.908                      -15.288348
                   4.912                      -14.706904
                   4.916                      -14.131888
                    4.92                      -13.571771
                   4.924                      -13.031578
                   4.928                      -12.513981
                   4.932                      -12.020096
                   4.936                      -11.550044
                    4.94                      -11.103329
                   4.944                       -10.67909
                   4.948                      -10.276269
                   4.952                      -9.8937124
                   4.956                       -9.530244
                    4.96                      -9.1847032
                   4.964                      -8.8559721
                   4.968                      -8.5429898
                   4.972                      -8.2447598
                   4.976                      -7.9603528
                    4.98                      -7.6889068
                   4.984                      -7.4296251
                   4.988                      -7.1817734
                   4.992                      -6.9446764
                   4.996                      -6.7177137
                       5                       -6.500316
                   5.004                      -6.2919609
                   5.008                      -6.0921686
                   5.012                      -5.9004989
                   5.016                      -5.7165467
                    5.02                      -5.5399386
                   5.024                      -5.3703303
                   5.028                      -5.2074025
                   5.032                      -5.0508591
                   5.036                      -4.9004238
                    5.04                      -4.7558383
                   5.044                      -4.6168596
                   5.048                      -4.4832591
                   5.052                      -4.3548199
                   5.056                      -4.2313361
                    5.06                      -4.1126112
                   5.064                      -3.9984575
                   5.068                      -3.8886947
                   5.072                      -3.7831495
                   5.076                      -3.6816552
                    5.08                      -3.5840508
                   5.084                      -3.4901809
                   5.088                      -3.3998955
                   5.092                      -3.3130497
                   5.096                      -3.2295032
                     5.1                      -3.1491207
                   5.104                      -3.0717715
                   5.108                      -2.9973295
                   5.112                       -2.925673
                   5.116                      -2.8566847
                    5.12                      -2.7902518
                   5.124                      -2.7262657
                   5.128                       -2.664622
                   5.132                      -2.6052203
                   5.136                      -2.5479646
                    5.14                      -2.4927626
                   5.144                      -2.4395259
                   5.148                      -2.3881699
                   5.152                      -2.3386137
                   5.156                      -2.2907798
                    5.16                      -2.2445945
                   5.164                      -2.1999871
                   5.168                      -2.1568901
                   5.172                      -2.1152393
                   5.176                      -2.0749733
                    5.18                      -2.0360338
                   5.184                      -1.9983649
                   5.188                      -1.9619136
                   5.192                      -1.9266293
                   5.196                      -1.8924637
                     5.2                       -1.859371
                   5.204                      -1.8273075
                   5.208                      -1.7962315
                   5.212                      -1.7661035
                   5.216                      -1.7368856
                    5.22                       -1.708542
                   5.224                      -1.6810383
                   5.228                       -1.654342
                   5.232                      -1.6284221
                   5.236                       -1.603249
                    5.24                      -1.5787944
                   5.244                      -1.5550316
                   5.248                      -1.5319349
                   5.252                      -1.5094799
                   5.256                      -1.4876434
                    5.26                      -1.4664032
                   5.264                       -1.445738
                   5.268                      -1.4256278
                   5.272                      -1.4060532
                   5.276                      -1.3869958
                    5.28                       -1.368438
                   5.284                      -1.3503629
                   5.288                      -1.3327547
                   5.292                      -1.3155977
                   5.296                      -1.2988774
                     5.3                      -1.2825797
                   5.304                      -1.2666911
                   5.308                      -1.2511987
                   5.312                      -1.2360901
                   5.316                      -1.2213534
                    5.32                      -1.2069773
                   5.324                      -1.1929508
                   5.328                      -1.1792633
                   5.332                      -1.1659049
                   5.336                      -1.1528657
                    5.34                      -1.1401365
                   5.344                      -1.1277082
                   5.348                      -1.1155722
                   5.352                      -1.1037202
                   5.356                      -1.0921439
                    5.36                      -1.0808358
                   5.364                      -1.0697882
                   5.368                      -1.0589939
                   5.372                      -1.0484459
                   5.376                      -1.0381375
                    5.38                       -1.028062
                   5.384                       -1.018213
                   5.388                      -1.0085846
                   5.392                     -0.99917063
                   5.396                     -0.98996539
                     5.4                     -0.98096327
                   5.404                     -0.97215885
                   5.408                     -0.96354684
                   5.412                     -0.95512215
                   5.416                     -0.94687981
                    5.42                     -0.93881502
                   5.424                     -0.93092308
                   5.428                     -0.92319947
                   5.432                     -0.91563978
                   5.436                     -0.90823972
                    5.44                     -0.90099513
                   5.444                     -0.89390198
                   5.448                     -0.88695635
                   5.452                     -0.88015441
                   5.456                     -0.87349246
                    5.46                     -0.86696692
                   5.464                     -0.86057428
                   5.468                     -0.85431116
                   5.472                     -0.84817426
                   5.476                     -0.84216037
                    5.48                      -0.8362664
                   5.484                     -0.83048933
                   5.488                     -0.82482622
                   5.492                     -0.81927424
                   5.496                     -0.81383063
                     5.5                     -0.80849272
                   5.504                     -0.80325789
                   5.508                     -0.79812364
                   5.512                     -0.79308753
                   5.516                     -0.78814717
                    5.52                     -0.78330027
                   5.524                      -0.7785446
                   5.528                     -0.77387799
                   5.532                     -0.76929835
                   5.536                     -0.76480364
                    5.54                      -0.7603919
                   5.544                     -0.75606121
                   5.548                     -0.75180972
                   5.552                     -0.74763563
                   5.556                     -0.74353721
                    5.56                     -0.73951276
                   5.564                     -0.73556065
                   5.568                      -0.7316793
                   5.572                     -0.72786717
                   5.576                     -0.72412278
                    5.58                     -0.72044467
                   5.584                     -0.71683146
                   5.588                     -0.71328178
                   5.592                     -0.70979433
                   5.596                     -0.70636783
                     5.6                     -0.70300105
                   5.604                     -0.69969279
                   5.608                     -0.69644189
                   5.612                     -0.69324723
                   5.616                     -0.69010771
                    5.62                     -0.68702229
                   5.624                     -0.68398993
                   5.628                     -0.68100965
                   5.632                     -0.67808047
                   5.636                     -0.67520147
                    5.64                     -0.67237173
                   5.644                     -0.66959037
                   5.648                     -0.66685655
                   5.652                     -0.66416943
                   5.656                     -0.66152821
                    5.66                     -0.65893211
                   5.664                     -0.65638036
                   5.668                     -0.65387224
                   5.672                     -0.65140702
                   5.676                     -0.64898402
                    5.68                     -0.64660255
                   5.684                     -0.64426197
                   5.688                     -0.64196164
                   5.692                     -0.63970093
                   5.696                     -0.63747924
                     5.7                       -0.635296
                   5.704                     -0.63315063
                   5.708                     -0.63104258
                   5.712                      -0.6289713
                   5.716                     -0.62693629
                    5.72                     -0.62493703
                   5.724                     -0.62297302
                   5.728                     -0.62104378
                   5.732                     -0.61914884
                   5.736                     -0.61728776
                    5.74                     -0.61546007
                   5.744                     -0.61366535
                   5.748                     -0.61190318
                   5.752                     -0.61017315
                   5.756                     -0.60847485
                    5.76                      -0.6068079
                   5.764                     -0.60517192
                   5.768                     -0.60356653
                   5.772                     -0.60199138
                   5.776                     -0.60044612
                    5.78                      -0.5989304
                   5.784                     -0.59744388
                   5.788                     -0.59598624
                   5.792                     -0.59455717
                   5.796                     -0.59315635
                     5.8                     -0.59178348
                   5.804                     -0.59043826
                   5.808                     -0.58912041
                   5.812                     -0.58782964
                   5.816                     -0.58656569
                    5.82                     -0.58532827
                   5.824                     -0.58411713
                   5.828                     -0.58293202
                   5.832                     -0.58177268
                   5.836                     -0.58063887
                    5.84                     -0.57953036
                   5.844                      -0.5784469
                   5.848                     -0.57738828
                   5.852                     -0.57635426
                   5.856                     -0.57534464
                    5.86                     -0.57435919
                   5.864                     -0.57339772
                   5.868                     -0.57246002
                   5.872                     -0.57154589
                   5.876                     -0.57065514
                    5.88                     -0.56978757
                   5.884                     -0.56894301
                   5.888                     -0.56812126
                   5.892                     -0.56732216
                   5.896                     -0.56654553
                     5.9                      -0.5657912
                   5.904                       -0.565059
                   5.908                     -0.56434877
                   5.912                     -0.56366035
                   5.916                     -0.56299358
                    5.92                     -0.56234832
                   5.924                      -0.5617244
                   5.928                      -0.5611217
                   5.932                     -0.56054005
                   5.936                     -0.55997933
                    5.94                     -0.55943938
                   5.944                     -0.55892009
                   5.948                     -0.55842131
                   5.952                     -0.55794292
                   5.956                     -0.55748478
                    5.96                     -0.55704678
                   5.964                     -0.55662879
                   5.968                      -0.5562307
                   5.972                     -0.55585237
                   5.976                     -0.55549371
                    5.98                     -0.55515459
                   5.984                      -0.5548349
                   5.988                     -0.55453454
                   5.992                      -0.5542534
                   5.996                     -0.55399137
                       6                     -0.55374834
                   6.004                     -0.55352423
                   6.008                     -0.55331892
                   6.012                     -0.55313233
                   6.016                     -0.55296435
                    6.02                     -0.55281488
                   6.024                     -0.55268385
                   6.028                     -0.55257115
                   6.032                     -0.55247669
                   6.036                     -0.55240039
                    6.04                     -0.55234216
                   6.044                     -0.55230191
                   6.048                     -0.55227957
                   6.052                     -0.55227503
                   6.056                     -0.55228824
                    6.06                     -0.55231909
                   6.064                     -0.55236753
                   6.068                     -0.55243345
                   6.072                      -0.5525168
                   6.076                      -0.5526175
                    6.08                     -0.55273546
                   6.084                     -0.55287061
                   6.088                     -0.55302289
                   6.092                     -0.55319222
                   6.096                     -0.55337853
                     6.1                     -0.55358175
                   6.104                      -0.5538018
                   6.108                     -0.55403864
                   6.112                     -0.55429217
                   6.116                     -0.55456235
                    6.12                     -0.55484909
                   6.124                     -0.55515235
                   6.128                     -0.55547205
                   6.132                     -0.55580813
                   6.136                     -0.55616052
                    6.14                     -0.55652918
                   6.144                     -0.55691402
                   6.148                       -0.557315
                   6.152                     -0.55773205
                   6.156                     -0.55816511
                    6.16                     -0.55861412
                   6.164                     -0.55907903
                   6.168                     -0.55955977
                   6.172                      -0.5600563
                   6.176                     -0.56056854
                    6.18                     -0.56109645
                   6.184                     -0.56163997
                   6.188                     -0.56219904
                   6.192                      -0.5627736
                   6.196                     -0.56336361
                     6.2                     -0.56396901
                   6.204                     -0.56458973
                   6.208                     -0.56522574
                   6.212                     -0.56587697
                   6.216                     -0.56654337
                    6.22                     -0.56722489
                   6.224                     -0.56792147
                   6.228                     -0.56863307
                   6.232                     -0.56935962
                   6.236                     -0.57010109
                    6.24                      -0.5708574
                   6.244                     -0.57162853
                   6.248                      -0.5724144
                   6.252                     -0.57321497
                   6.256                     -0.57403019
                    6.26                        -0.57486
                   6.264                     -0.57570436
                   6.268                     -0.57656322
                   6.272                     -0.57743652
                   6.276                      -0.5783242
                    6.28                     -0.57922623
                   6.284                     -0.58014255
                   6.288                      -0.5810731
                   6.292                     -0.58201785
                   6.296                     -0.58297672
                     6.3                     -0.58394968
                   6.304                     -0.58493667
                   6.308                     -0.58593765
                   6.312                     -0.58695255
                   6.316                     -0.58798133
                    6.32                     -0.58902393
                   6.324                     -0.59008031
                   6.328                     -0.59115041
                   6.332                     -0.59223418
                   6.336                     -0.59333156
                    6.34                     -0.59444251
                   6.344                     -0.59556697
                   6.348                     -0.59670488
                   6.352                      -0.5978562
                   6.356                     -0.59902087
                    6.36                     -0.60019883
                   6.364                     -0.60139003
                   6.368                     -0.60259442
                   6.372                     -0.60381194
                   6.376                     -0.60504253
                    6.38                     -0.60628615
                   6.384                     -0.60754272
                   6.388                     -0.60881221
                   6.392                     -0.61009454
                   6.396                     -0.61138966
                     6.4                     -0.61269751
                   6.404                     -0.61401804
                   6.408                     -0.61535118
                   6.412                     -0.61669688
                   6.416                     -0.61805507
                    6.42                     -0.61942569
                   6.424                     -0.62080869
                   6.428                       -0.622204
                   6.432                     -0.62361155
                   6.436                     -0.62503129
                    6.44                     -0.62646315
                   6.444                     -0.62790706
                   6.448                     -0.62936296
                   6.452                     -0.63083079
                   6.456                     -0.63231047
                    6.46                     -0.63380194
                   6.464                     -0.63530513
                   6.468                     -0.63681997
                   6.472                     -0.63834639
                   6.476                     -0.63988433
                    6.48                      -0.6414337
                   6.484                     -0.64299443
                   6.488                     -0.64456646
                   6.492                      -0.6461497
                   6.496                     -0.64774408
                     6.5                     -0.64934953
