# Supplementary material for: Synthesis and characterization of cerium doped NiZn nano ferrites as substrate material for multi band MIMO antenna
Source: PLoS One. 2024 Jul 16;19(7):e0305060. doi: 10.1371/journal.pone.0305060 (PMC11251584; doi:10.1371/journal.pone.0305060)
Supplement: S1 File — (ZIP) [file pone.0305060.s001.zip › supplementary information files/S-parameters/S44.txt]

        Frequency / GHz                S5,5/abs,dB
----------------------------------------------------------------------
                     2.5                     -0.34533271
                   2.504                     -0.34555825
                   2.508                     -0.34579823
                   2.512                     -0.34605281
                   2.516                     -0.34632214
                    2.52                     -0.34660637
                   2.524                     -0.34690567
                   2.528                     -0.34722019
                   2.532                     -0.34755011
                   2.536                      -0.3478956
                    2.54                     -0.34825683
                   2.544                     -0.34863398
                   2.548                     -0.34902723
                   2.552                     -0.34943678
                   2.556                     -0.34986281
                    2.56                     -0.35030552
                   2.564                     -0.35076511
                   2.568                     -0.35124179
                   2.572                     -0.35173577
                   2.576                     -0.35224725
                    2.58                     -0.35277646
                   2.584                     -0.35332362
                   2.588                     -0.35388896
                   2.592                     -0.35447271
                   2.596                      -0.3550751
                     2.6                     -0.35569639
                   2.604                     -0.35633682
                   2.608                     -0.35699664
                   2.612                      -0.3576761
                   2.616                     -0.35837548
                    2.62                     -0.35909504
                   2.624                     -0.35983505
                   2.628                      -0.3605958
                   2.632                     -0.36137757
                   2.636                     -0.36218064
                    2.64                     -0.36300532
                   2.644                     -0.36385192
                   2.648                     -0.36472073
                   2.652                     -0.36561207
                   2.656                     -0.36652627
                    2.66                     -0.36746365
                   2.664                     -0.36842455
                   2.668                     -0.36940931
                   2.672                     -0.37041827
                   2.676                      -0.3714518
                    2.68                     -0.37251024
                   2.684                     -0.37359399
                   2.688                      -0.3747034
                   2.692                     -0.37583887
                   2.696                     -0.37700078
                     2.7                     -0.37818954
                   2.704                     -0.37940556
                   2.708                     -0.38064925
                   2.712                     -0.38192104
                   2.716                     -0.38322136
                    2.72                     -0.38455066
                   2.724                     -0.38590939
                   2.728                     -0.38729801
                   2.732                       -0.388717
                   2.736                     -0.39016683
                    2.74                       -0.391648
                   2.744                     -0.39316101
                   2.748                     -0.39470638
                   2.752                     -0.39628462
                   2.756                     -0.39789629
                    2.76                     -0.39954192
                   2.764                     -0.40122208
                   2.768                     -0.40293734
                   2.772                     -0.40468828
                   2.776                     -0.40647552
                    2.78                     -0.40829965
                   2.784                     -0.41016132
                   2.788                     -0.41206116
                   2.792                     -0.41399983
                   2.796                       -0.415978
                     2.8                     -0.41799637
                   2.804                     -0.42005565
                   2.808                     -0.42215656
                   2.812                     -0.42429984
                   2.816                     -0.42648625
                    2.82                     -0.42871659
                   2.824                     -0.43099164
                   2.828                     -0.43331223
                   2.832                     -0.43567921
                   2.836                     -0.43809345
                    2.84                     -0.44055583
                   2.844                     -0.44306728
                   2.848                     -0.44562872
                   2.852                     -0.44824114
                   2.856                     -0.45090551
                    2.86                     -0.45362288
                   2.864                     -0.45639428
                   2.868                     -0.45922081
                   2.872                     -0.46210358
                   2.876                     -0.46504373
                    2.88                     -0.46804245
                   2.884                     -0.47110097
                   2.888                     -0.47422054
                   2.892                     -0.47740246
                   2.896                     -0.48064806
                     2.9                     -0.48395874
                   2.904                     -0.48733591
                   2.908                     -0.49078105
                   2.912                     -0.49429569
                   2.916                      -0.4978814
                    2.92                      -0.5015398
                   2.924                     -0.50527257
                   2.928                     -0.50908147
                   2.932                     -0.51296829
                   2.936                     -0.51693489
                    2.94                     -0.52098321
                   2.944                     -0.52511526
                   2.948                      -0.5293331
                   2.952                     -0.53363889
                   2.956                     -0.53803485
                    2.96                     -0.54252331
                   2.964                     -0.54710666
                   2.968                      -0.5517874
                   2.972                     -0.55656811
                   2.976                     -0.56145149
                    2.98                     -0.56644033
                   2.984                     -0.57153753
                   2.988                     -0.57674611
                   2.992                     -0.58206921
                   2.996                     -0.58751011
                       3                      -0.5930722
                   3.004                     -0.59875901
                   3.008                     -0.60457424
                   3.012                     -0.61052173
                   3.016                     -0.61660547
                    3.02                     -0.62282963
                   3.024                     -0.62919855
                   3.028                     -0.63571677
                   3.032                     -0.64238901
                   3.036                     -0.64922019
                    3.04                     -0.65621547
                   3.044                      -0.6633802
                   3.048                     -0.67071999
                   3.052                     -0.67824069
                   3.056                     -0.68594841
                    3.06                     -0.69384954
                   3.064                     -0.70195074
                   3.068                     -0.71025899
                   3.072                     -0.71878158
                   3.076                     -0.72752613
                    3.08                      -0.7365006
                   3.084                     -0.74571334
                   3.088                     -0.75517305
                   3.092                     -0.76488887
                   3.096                     -0.77487034
                     3.1                     -0.78512746
                   3.104                     -0.79567069
                   3.108                     -0.80651099
                   3.112                     -0.81765982
                   3.116                     -0.82912922
                    3.12                     -0.84093176
                   3.124                     -0.85308062
                   3.128                     -0.86558964
                   3.132                     -0.87847328
                   3.136                     -0.89174672
                    3.14                     -0.90542587
                   3.144                     -0.91952739
                   3.148                     -0.93406878
                   3.152                     -0.94906835
                   3.156                     -0.96454532
                    3.16                     -0.98051983
                   3.164                     -0.99701303
                   3.168                      -1.0140471
                   3.172                      -1.0316452
                   3.176                      -1.0498318
                    3.18                      -1.0686324
                   3.184                      -1.0880738
                   3.188                      -1.1081842
                   3.192                      -1.1289931
                   3.196                      -1.1505314
                     3.2                      -1.1728316
                   3.204                      -1.1959277
                   3.208                      -1.2198555
                   3.212                      -1.2446524
                   3.216                      -1.2703576
                    3.22                      -1.2970124
                   3.224                        -1.32466
                   3.228                      -1.3533455
                   3.232                      -1.3831166
                   3.236                      -1.4140229
                    3.24                      -1.4461166
                   3.244                      -1.4794524
                   3.248                      -1.5140875
                   3.252                       -1.550082
                   3.256                      -1.5874986
                    3.26                      -1.6264032
                   3.264                      -1.6668647
                   3.268                      -1.7089553
                   3.272                      -1.7527504
                   3.276                      -1.7983292
                    3.28                      -1.8457742
                   3.284                      -1.8951721
                   3.288                      -1.9466131
                   3.292                       -2.000192
                   3.296                      -2.0560076
                     3.3                      -2.1141633
                   3.304                      -2.1747671
                   3.308                      -2.2379319
                   3.312                      -2.3037756
                   3.316                      -2.3724215
                    3.32                      -2.4439983
                   3.324                      -2.5186406
                   3.328                      -2.5964889
                   3.332                      -2.6776901
                   3.336                      -2.7623979
                    3.34                      -2.8507728
                   3.344                      -2.9429828
                   3.348                      -3.0392039
                   3.352                      -3.1396202
                   3.356                       -3.244425
                    3.36                      -3.3538209
                   3.364                       -3.468021
                   3.368                      -3.5872493
                   3.372                      -3.7117421
                   3.376                      -3.8417486
                    3.38                      -3.9775325
                   3.384                      -4.1193731
                   3.388                      -4.2675674
                   3.392                      -4.4224316
                   3.396                      -4.5843034
                     3.4                      -4.7535446
                   3.404                      -4.9305439
                   3.408                      -5.1157204
                   3.412                      -5.3095274
                   3.416                      -5.5124569
                    3.42                      -5.7250452
                   3.424                      -5.9478785
                   3.428                      -6.1816006
                   3.432                      -6.4269211
                   3.436                      -6.6846251
                    3.44                      -6.9555856
                   3.444                      -7.2407766
                   3.448                      -7.5412906
                   3.452                      -7.8583582
                   3.456                      -8.1933729
                    3.46                      -8.5479209
                   3.464                      -8.9238185
                   3.468                      -9.3231581
                   3.472                      -9.7483674
                   3.476                      -10.202284
                    3.48                      -10.688254
                   3.484                      -11.210258
                   3.488                      -11.773088
                   3.492                      -12.382578
                   3.496                      -13.045936
                     3.5                      -13.772208
                   3.504                      -14.572969
                   3.508                      -15.463355
                   3.512                      -16.463696
                   3.516                      -17.602165
                    3.52                      -18.919354
                   3.524                      -20.476596
                   3.528                       -22.37219
                   3.532                      -24.775031
                   3.536                       -27.99126
                    3.54                      -32.428372
                   3.544                      -35.447187
                   3.548                      -31.369401
                   3.552                      -27.208533
                   3.556                      -24.207363
                    3.56                      -21.937584
                   3.564                      -20.130152
                   3.568                      -18.635859
                   3.572                      -17.366534
                   3.576                      -16.266418
                    3.58                      -15.298206
                   3.584                      -14.435775
                   3.588                      -13.660137
                   3.592                      -12.957063
                   3.596                      -12.315609
                     3.6                      -11.727174
                   3.604                      -11.184868
                   3.608                      -10.683079
                   3.612                      -10.217173
                   3.616                       -9.783272
                    3.62                      -9.3780948
                   3.624                       -8.998837
                   3.628                      -8.6430798
                   3.632                      -8.3087204
                   3.636                      -7.9939174
                    3.64                      -7.6970478
                   3.644                      -7.4166729
                   3.648                      -7.1515103
                   3.652                       -6.900412
                   3.656                      -6.6623455
                    3.66                      -6.4363791
                   3.664                      -6.2216689
                   3.668                       -6.017448
                   3.672                      -5.8230178
                   3.676                      -5.6377403
                    3.68                      -5.4610311
                   3.684                      -5.2923544
                   3.688                      -5.1312172
                   3.692                      -4.9771659
                   3.696                      -4.8297818
                     3.7                      -4.6886781
                   3.704                       -4.553497
                   3.708                      -4.4239069
                   3.712                      -4.2996003
                   3.716                      -4.1802913
                    3.72                      -4.0657144
                   3.724                      -3.9556221
                   3.728                      -3.8497839
                   3.732                      -3.7479847
                   3.736                      -3.6500236
                    3.74                      -3.5557126
                   3.744                      -3.4648761
                   3.748                      -3.3773493
                   3.752                      -3.2929777
                   3.756                      -3.2116165
                    3.76                      -3.1331294
                   3.764                      -3.0573883
                   3.768                      -2.9842728
                   3.772                      -2.9136693
                   3.776                      -2.8454708
                    3.78                       -2.779576
                   3.784                      -2.7158897
                   3.788                      -2.6543215
                   3.792                       -2.594786
                   3.796                      -2.5372023
                     3.8                      -2.4814939
                   3.804                      -2.4275879
                   3.808                      -2.3754153
                   3.812                      -2.3249105
                   3.816                      -2.2760112
                    3.82                      -2.2286578
                   3.824                       -2.182794
                   3.828                      -2.1383657
                   3.832                      -2.0953217
                   3.836                      -2.0536129
                    3.84                      -2.0131924
                   3.844                      -1.9740156
                   3.848                      -1.9360395
                   3.852                      -1.8992233
                   3.856                      -1.8635279
                    3.86                      -1.8289155
                   3.864                      -1.7953504
                   3.868                       -1.762798
                   3.872                      -1.7312251
                   3.876                      -1.7006002
                    3.88                      -1.6708927
                   3.884                      -1.6420733
                   3.888                       -1.614114
                   3.892                      -1.5869876
                   3.896                      -1.5606683
                     3.9                      -1.5351309
                   3.904                      -1.5103515
                   3.908                      -1.4863069
                   3.912                      -1.4629749
                   3.916                       -1.440334
                    3.92                      -1.4183635
                   3.924                      -1.3970435
                   3.928                       -1.376355
                   3.932                      -1.3562793
                   3.936                      -1.3367988
                    3.94                      -1.3178963
                   3.944                      -1.2995553
                   3.948                      -1.2817597
                   3.952                      -1.2644943
                   3.956                      -1.2477443
                    3.96                      -1.2314954
                   3.964                      -1.2157337
                   3.968                      -1.2004461
                   3.972                      -1.1856197
                   3.976                      -1.1712422
                    3.98                      -1.1573016
                   3.984                      -1.1437866
                   3.988                      -1.1306859
                   3.992                      -1.1179891
                   3.996                      -1.1056857
                       4                      -1.0937658
                   4.004                        -1.08222
                   4.008                      -1.0710389
                   4.012                      -1.0602136
                   4.016                      -1.0497357
                    4.02                      -1.0395968
                   4.024                       -1.029789
                   4.028                      -1.0203045
                   4.032                      -1.0111361
                   4.036                      -1.0022766
                    4.04                     -0.99371905
                   4.044                      -0.9854569
                   4.048                     -0.97748376
                   4.052                     -0.96979349
                   4.056                     -0.96238015
                    4.06                     -0.95523804
                   4.064                     -0.94836167
                   4.068                     -0.94174573
                   4.072                      -0.9353851
                   4.076                     -0.92927488
                    4.08                     -0.92341031
                   4.084                     -0.91778682
                   4.088                         -0.9124
                   4.092                      -0.9072456
                   4.096                     -0.90231951
                     4.1                     -0.89761777
                   4.104                     -0.89313657
                   4.108                     -0.88887222
                   4.112                     -0.88482115
                   4.116                     -0.88097994
                    4.12                     -0.87734525
                   4.124                     -0.87391387
                   4.128                      -0.8706827
                   4.132                     -0.86764872
                   4.136                     -0.86480903
                    4.14                      -0.8621608
                   4.144                      -0.8597013
                   4.148                     -0.85742788
                   4.152                     -0.85533796
                   4.156                     -0.85342904
                    4.16                      -0.8516987
                   4.164                     -0.85014457
                   4.168                     -0.84876435
                   4.172                     -0.84755582
                   4.176                      -0.8465168
                    4.18                     -0.84564517
                   4.184                     -0.84493886
                   4.188                     -0.84439586
                   4.192                     -0.84401421
                   4.196                     -0.84379201
                     4.2                     -0.84372738
                   4.204                     -0.84381851
                   4.208                     -0.84406363
                   4.212                     -0.84446103
                   4.216                     -0.84500903
                    4.22                       -0.845706
                   4.224                     -0.84655037
                   4.228                      -0.8475406
                   4.232                     -0.84867521
                   4.236                     -0.84995279
                    4.24                     -0.85137195
                   4.244                     -0.85293137
                   4.248                     -0.85462981
                   4.252                     -0.85646606
                   4.256                     -0.85843899
                    4.26                     -0.86054752
                   4.264                     -0.86279067
                   4.268                     -0.86516751
                   4.272                     -0.86767719
                   4.276                     -0.87031896
                    4.28                     -0.87309215
                   4.284                     -0.87599616
                   4.288                     -0.87903051
                   4.292                     -0.88219481
                   4.296                      -0.8854888
                     4.3                     -0.88891229
                   4.304                     -0.89246524
                   4.308                     -0.89614772
                   4.312                     -0.89995993
                   4.316                     -0.90390221
                    4.32                     -0.90797503
                   4.324                     -0.91217901
                   4.328                     -0.91651493
                   4.332                     -0.92098372
                   4.336                     -0.92558648
                    4.34                     -0.93032447
                   4.344                     -0.93519915
                   4.348                     -0.94021214
                   4.352                     -0.94536527
                   4.356                     -0.95066056
                    4.36                     -0.95610024
                   4.364                     -0.96168674
                   4.368                     -0.96742271
                   4.372                     -0.97331105
                   4.376                     -0.97935487
                    4.38                     -0.98555753
                   4.384                     -0.99192264
                   4.388                     -0.99845406
                   4.392                      -1.0051559
                   4.396                      -1.0120326
                     4.4                      -1.0190889
                   4.404                      -1.0263297
                   4.408                      -1.0337603
                   4.412                      -1.0413862
                   4.416                      -1.0492135
                    4.42                      -1.0572484
                   4.424                      -1.0654975
                   4.428                      -1.0739676
                   4.432                      -1.0826662
                   4.436                      -1.0916009
                    4.44                      -1.1007799
                   4.444                      -1.1102116
                   4.448                      -1.1199049
                   4.452                      -1.1298694
                   4.456                      -1.1401147
                    4.46                      -1.1506513
                   4.464                      -1.1614898
                   4.468                      -1.1726417
                   4.472                      -1.1841188
                   4.476                      -1.1959336
                    4.48                       -1.208099
                   4.484                      -1.2206287
                   4.488                      -1.2335369
                   4.492                      -1.2468386
                   4.496                      -1.2605494
                     4.5                      -1.2746857
                   4.504                      -1.2892645
                   4.508                      -1.3043039
                   4.512                      -1.3198224
                   4.516                      -1.3358399
                    4.52                      -1.3523768
                   4.524                      -1.3694546
                   4.528                       -1.387096
                   4.532                      -1.4053243
                   4.536                      -1.4241644
                    4.54                      -1.4436422
                   4.544                      -1.4637846
                   4.548                      -1.4846202
                   4.552                      -1.5061786
                   4.556                       -1.528491
                    4.56                        -1.55159
                   4.564                        -1.57551
                   4.568                      -1.6002866
                   4.572                      -1.6259576
                   4.576                      -1.6525624
                    4.58                      -1.6801422
                   4.584                      -1.7087405
                   4.588                      -1.7384027
                   4.592                      -1.7691764
                   4.596                      -1.8011117
                     4.6                      -1.8342609
                   4.604                      -1.8686792
                   4.608                      -1.9044241
                   4.612                      -1.9415563
                   4.616                      -1.9801393
                    4.62                      -2.0202396
                   4.624                      -2.0619272
                   4.628                      -2.1052755
                   4.632                      -2.1503614
                   4.636                      -2.1972657
                    4.64                      -2.2460732
                   4.644                      -2.2968729
                   4.648                      -2.3497581
                   4.652                       -2.404827
                   4.656                      -2.4621824
                    4.66                      -2.5219324
                   4.664                      -2.5841906
                   4.668                      -2.6490763
                   4.672                      -2.7167148
                   4.676                      -2.7872378
                    4.68                      -2.8607839
                   4.684                      -2.9374987
                   4.688                      -3.0175357
                   4.692                      -3.1010561
                   4.696                      -3.1882302
                     4.7                       -3.279237
                   4.704                      -3.3742655
                   4.708                      -3.4735152
                   4.712                      -3.5771965
                   4.716                       -3.685532
                    4.72                      -3.7987567
                   4.724                      -3.9171196
                   4.728                       -4.040884
                   4.732                      -4.1703292
                   4.736                      -4.3057511
                    4.74                      -4.4474637
                   4.744                      -4.5958003
                   4.748                      -4.7511151
                   4.752                      -4.9137845
                   4.756                      -5.0842085
                    4.76                      -5.2628127
                   4.764                        -5.45005
                   4.768                      -5.6464019
                   4.772                      -5.8523808
                   4.776                      -6.0685311
                    4.78                      -6.2954314
                   4.784                      -6.5336953
                   4.788                      -6.7839722
                   4.792                      -7.0469479
                   4.796                      -7.3233432
                     4.8                      -7.6139116
                   4.804                      -7.9194342
                   4.808                      -8.2407115
                   4.812                      -8.5785495
                   4.816                      -8.9337392
                    4.82                      -9.3070246
                   4.824                      -9.6990561
                   4.828                      -10.110321
                   4.832                      -10.541045
                   4.836                      -10.991045
                    4.84                       -11.45953
                   4.844                      -11.944808
                   4.848                      -12.443903
                   4.852                      -12.952038
                   4.856                      -13.461995
                    4.86                      -13.963409
                   4.864                      -14.442117
                   4.868                      -14.879885
                   4.872                      -15.254965
                   4.876                      -15.544001
                    4.88                      -15.725514
                   4.884                      -15.784323
                   4.888                      -15.715377
                   4.892                      -15.525142
                   4.896                       -15.22983
                     4.9                      -14.851394
                   4.904                      -14.413143
                   4.908                      -13.936454
                   4.912                      -13.439055
                   4.916                      -12.934604
                    4.92                      -12.433032
                   4.924                       -11.94121
                   4.928                      -11.463658
                   4.932                      -11.003171
                   4.936                      -10.561309
                    4.94                       -10.13878
                   4.944                      -9.7357099
                   4.948                      -9.3518417
                   4.952                      -8.9866696
                   4.956                      -8.6395358
                    4.96                      -8.3096966
                   4.964                      -7.9963658
                   4.968                      -7.6987455
                   4.972                      -7.4160449
                   4.976                      -7.1474934
                    4.98                      -6.8923481
                   4.984                       -6.649898
                   4.988                      -6.4194662
                   4.992                      -6.2004103
                   4.996                      -5.9921221
                       5                      -5.7940262
                   5.004                      -5.6055784
                   5.008                      -5.4262645
                   5.012                      -5.2555977
                   5.016                      -5.0931174
                    5.02                      -4.9383871
                   5.024                      -4.7909929
                   5.028                      -4.6505417
                   5.032                        -4.51666
                   5.036                      -4.3889929
                    5.04                      -4.2672026
                   5.044                      -4.1509675
                   5.048                      -4.0399816
                   5.052                      -3.9339539
                   5.056                      -3.8326075
                    5.06                      -3.7356794
                   5.064                      -3.6429198
                   5.068                      -3.5540921
                   5.072                      -3.4689721
                   5.076                      -3.3873483
                    5.08                      -3.3090209
                   5.084                      -3.2338018
                   5.088                      -3.1615144
                   5.092                      -3.0919928
                   5.096                      -3.0250818
                     5.1                      -2.9606363
                   5.104                      -2.8985207
                   5.108                      -2.8386087
                   5.112                      -2.7807825
                   5.116                      -2.7249327
                    5.12                      -2.6709573
                   5.124                      -2.6187617
                   5.128                      -2.5682578
                   5.132                      -2.5193637
                   5.136                      -2.4720032
                    5.14                      -2.4261055
                   5.144                      -2.3816046
                   5.148                      -2.3384387
                   5.152                      -2.2965503
                   5.156                      -2.2558858
                    5.16                      -2.2163947
                   5.164                      -2.1780298
                   5.168                      -2.1407466
                   5.172                      -2.1045035
                   5.176                      -2.0692611
                    5.18                      -2.0349822
                   5.184                      -2.0016317
                   5.188                      -1.9691763
                   5.192                      -1.9375845
                   5.196                      -1.9068261
                     5.2                      -1.8768728
                   5.204                      -1.8476974
                   5.208                       -1.819274
                   5.212                      -1.7915778
                   5.216                      -1.7645852
                    5.22                      -1.7382736
                   5.224                      -1.7126215
                   5.228                       -1.687608
                   5.232                      -1.6632134
                   5.236                      -1.6394185
                    5.24                      -1.6162051
                   5.244                      -1.5935557
                   5.248                      -1.5714533
                   5.252                      -1.5498817
                   5.256                      -1.5288254
                    5.26                      -1.5082693
                   5.264                       -1.488199
                   5.268                      -1.4686005
                   5.272                      -1.4494606
                   5.276                      -1.4307662
                    5.28                       -1.412505
                   5.284                      -1.3946649
                   5.288                      -1.3772345
                   5.292                      -1.3602024
                   5.296                       -1.343558
                     5.3                      -1.3272909
                   5.304                      -1.3113911
                   5.308                      -1.2958487
                   5.312                      -1.2806545
                   5.316                      -1.2657993
                    5.32                      -1.2512745
                   5.324                      -1.2370714
                   5.328                      -1.2231819
                   5.332                       -1.209598
                   5.336                       -1.196312
                    5.34                      -1.1833163
                   5.344                      -1.1706037
                   5.348                      -1.1581671
                   5.352                      -1.1459998
                   5.356                      -1.1340949
                    5.36                       -1.122446
                   5.364                      -1.1110469
                   5.368                      -1.0998913
                   5.372                      -1.0889734
                   5.376                      -1.0782872
                    5.38                      -1.0678272
                   5.384                      -1.0575877
                   5.388                      -1.0475635
                   5.392                      -1.0377492
                   5.396                      -1.0281397
                     5.4                      -1.0187301
                   5.404                      -1.0095154
                   5.408                      -1.0004908
                   5.412                     -0.99165186
                   5.416                     -0.98299387
                    5.42                     -0.97451246
                   5.424                     -0.96620331
                   5.428                     -0.95806218
                   5.432                     -0.95008498
                   5.436                     -0.94226769
                    5.44                     -0.93460638
                   5.444                     -0.92709725
                   5.448                     -0.91973656
                   5.452                     -0.91252069
                   5.456                     -0.90544609
                    5.46                     -0.89850932
                   5.464                     -0.89170702
                   5.468                     -0.88503591
                   5.472                     -0.87849282
                   5.476                     -0.87207463
                    5.48                     -0.86577834
                   5.484                     -0.85960101
                   5.488                     -0.85353978
                   5.492                     -0.84759189
                   5.496                     -0.84175463
                     5.5                     -0.83602539
                   5.504                     -0.83040162
                   5.508                     -0.82488085
                   5.512                     -0.81946068
                   5.516                     -0.81413878
                    5.52                     -0.80891289
                   5.524                     -0.80378082
                   5.528                     -0.79874043
                   5.532                     -0.79378967
                   5.536                     -0.78892654
                    5.54                     -0.78414908
                   5.544                     -0.77945542
                   5.548                     -0.77484374
                   5.552                     -0.77031225
                   5.556                     -0.76585926
                    5.56                      -0.7614831
                   5.564                     -0.75718214
                   5.568                     -0.75295484
                   5.572                     -0.74879968
                   5.576                     -0.74471519
                    5.58                     -0.74069994
                   5.584                     -0.73675256
                   5.588                     -0.73287171
                   5.592                     -0.72905609
                   5.596                     -0.72530445
                     5.6                     -0.72161556
                   5.604                     -0.71798825
                   5.608                     -0.71442136
                   5.612                     -0.71091379
                   5.616                     -0.70746445
                    5.62                      -0.7040723
                   5.624                     -0.70073631
                   5.628                     -0.69745551
                   5.632                     -0.69422893
                   5.636                     -0.69105565
                    5.64                     -0.68793476
                   5.644                     -0.68486538
                   5.648                     -0.68184665
                   5.652                     -0.67887776
                   5.656                      -0.6759579
                    5.66                     -0.67308627
                   5.664                     -0.67026213
                   5.668                     -0.66748472
                   5.672                     -0.66475334
                   5.676                     -0.66206727
                    5.68                     -0.65942584
                   5.684                     -0.65682839
                   5.688                     -0.65427426
                   5.692                     -0.65176283
                   5.696                     -0.64929348
                     5.7                     -0.64686562
                   5.704                     -0.64447867
                   5.708                     -0.64213205
                   5.712                     -0.63982523
                   5.716                     -0.63755765
                    5.72                     -0.63532879
                   5.724                     -0.63313815
                   5.728                     -0.63098521
                   5.732                      -0.6288695
                   5.736                     -0.62679054
                    5.74                     -0.62474786
                   5.744                     -0.62274101
                   5.748                     -0.62076955
                   5.752                     -0.61883304
                   5.756                     -0.61693107
                    5.76                     -0.61506322
                   5.764                     -0.61322908
                   5.768                     -0.61142828
                   5.772                     -0.60966041
                   5.776                     -0.60792511
                    5.78                       -0.606222
                   5.784                     -0.60455073
                   5.788                     -0.60291095
                   5.792                      -0.6013023
                   5.796                     -0.59972447
                     5.8                     -0.59817711
                   5.804                      -0.5966599
                   5.808                     -0.59517254
                   5.812                     -0.59371471
                   5.816                      -0.5922861
                    5.82                     -0.59088644
                   5.824                     -0.58951541
                   5.828                     -0.58817275
                   5.832                     -0.58685817
                   5.836                     -0.58557141
                    5.84                     -0.58431219
                   5.844                     -0.58308026
                   5.848                     -0.58187536
                   5.852                     -0.58069724
                   5.856                     -0.57954566
                    5.86                     -0.57842037
                   5.864                     -0.57732114
                   5.868                     -0.57624774
                   5.872                     -0.57519994
                   5.876                     -0.57417752
                    5.88                     -0.57318027
                   5.884                     -0.57220796
                   5.888                     -0.57126039
                   5.892                     -0.57033736
                   5.896                     -0.56943866
                     5.9                      -0.5685641
                   5.904                     -0.56771348
                   5.908                     -0.56688661
                   5.912                      -0.5660833
                   5.916                     -0.56530338
                    5.92                     -0.56454666
                   5.924                     -0.56381297
                   5.928                     -0.56310213
                   5.932                     -0.56241397
                   5.936                     -0.56174833
                    5.94                     -0.56110504
                   5.944                     -0.56048395
                   5.948                     -0.55988488
                   5.952                      -0.5593077
                   5.956                     -0.55875225
                    5.96                     -0.55821837
                   5.964                     -0.55770592
                   5.968                     -0.55721476
                   5.972                     -0.55674474
                   5.976                     -0.55629573
                    5.98                     -0.55586758
                   5.984                     -0.55546017
                   5.988                     -0.55507336
                   5.992                     -0.55470703
                   5.996                     -0.55436104
                       6                     -0.55403526
                   6.004                     -0.55372959
                   6.008                     -0.55344388
                   6.012                     -0.55317803
                   6.016                     -0.55293193
                    6.02                     -0.55270544
                   6.024                     -0.55249846
                   6.028                     -0.55231089
                   6.032                      -0.5521426
                   6.036                     -0.55199349
                    6.04                     -0.55186346
                   6.044                      -0.5517524
                   6.048                      -0.5516602
                   6.052                     -0.55158678
                   6.056                     -0.55153202
                    6.06                     -0.55149583
                   6.064                     -0.55147812
                   6.068                     -0.55147879
                   6.072                     -0.55149774
                   6.076                     -0.55153489
                    6.08                     -0.55159014
                   6.084                     -0.55166341
                   6.088                      -0.5517546
                   6.092                     -0.55186364
                   6.096                     -0.55199043
                     6.1                      -0.5521349
                   6.104                     -0.55229695
                   6.108                     -0.55247652
                   6.112                     -0.55267351
                   6.116                     -0.55288786
                    6.12                     -0.55311947
                   6.124                     -0.55336829
                   6.128                     -0.55363422
                   6.132                      -0.5539172
                   6.136                     -0.55421715
                    6.14                       -0.554534
                   6.144                     -0.55486768
                   6.148                     -0.55521812
                   6.152                     -0.55558524
                   6.156                     -0.55596899
                    6.16                     -0.55636929
                   6.164                     -0.55678607
                   6.168                     -0.55721927
                   6.172                     -0.55766883
                   6.176                     -0.55813467
                    6.18                     -0.55861674
                   6.184                     -0.55911498
                   6.188                     -0.55962931
                   6.192                     -0.56015969
                   6.196                     -0.56070604
                     6.2                     -0.56126832
                   6.204                     -0.56184645
                   6.208                     -0.56244039
                   6.212                     -0.56305007
                   6.216                     -0.56367544
                    6.22                     -0.56431643
                   6.224                       -0.564973
                   6.228                     -0.56564509
                   6.232                     -0.56633264
                   6.236                      -0.5670356
                    6.24                     -0.56775391
                   6.244                     -0.56848752
                   6.248                     -0.56923638
                   6.252                     -0.57000044
                   6.256                     -0.57077964
                    6.26                     -0.57157393
                   6.264                     -0.57238326
                   6.268                     -0.57320758
                   6.272                     -0.57404684
                   6.276                     -0.57490098
                    6.28                     -0.57576997
                   6.284                     -0.57665374
                   6.288                     -0.57755226
                   6.292                     -0.57846547
                   6.296                     -0.57939331
                     6.3                     -0.58033576
                   6.304                     -0.58129275
                   6.308                     -0.58226423
                   6.312                     -0.58325017
                   6.316                     -0.58425051
                    6.32                     -0.58526521
                   6.324                     -0.58629422
                   6.328                     -0.58733748
                   6.332                     -0.58839497
                   6.336                     -0.58946662
                    6.34                      -0.5905524
                   6.344                     -0.59165225
                   6.348                     -0.59276613
                   6.352                     -0.59389399
                   6.356                     -0.59503579
                    6.36                     -0.59619148
                   6.364                     -0.59736102
                   6.368                     -0.59854435
                   6.372                     -0.59974143
                   6.376                     -0.60095223
                    6.38                     -0.60217668
                   6.384                     -0.60341474
                   6.388                     -0.60466638
                   6.392                     -0.60593153
                   6.396                     -0.60721016
                     6.4                     -0.60850221
                   6.404                     -0.60980765
                   6.408                     -0.61112642
                   6.412                     -0.61245847
                   6.416                     -0.61380377
                    6.42                     -0.61516225
                   6.424                     -0.61653388
                   6.428                     -0.61791861
                   6.432                     -0.61931638
                   6.436                     -0.62072716
                    6.44                     -0.62215088
                   6.444                     -0.62358751
                   6.448                     -0.62503699
                   6.452                     -0.62649927
                   6.456                      -0.6279743
                    6.46                     -0.62946203
                   6.464                     -0.63096242
                   6.468                     -0.63247541
                   6.472                     -0.63400094
                   6.476                     -0.63553898
                    6.48                     -0.63708945
                   6.484                     -0.63865232
                   6.488                     -0.64022752
                   6.492                     -0.64181501
                   6.496                     -0.64341473
                     6.5                     -0.64502662
